# Supplementary material for: Generative aptamer discovery using RaptGen
Source: Nat Comput Sci. 2022 Jun 2;2(6):378–86. doi: 10.1038/s43588-022-00249-6 (PMC10766510; doi:10.1038/s43588-022-00249-6)
Supplement: Supplementary file 4 — Statistical Source Data [file 43588_2022_249_MOESM4_ESM.xlsx]

## Sheet: Fig.2b left (Multi Categorical)
	x	y	label
0	-1.16188	-1.12261	7
1	1.16018	0.223872	7
2	-0.304004	-2.11179	9
3	1.34694	-0.639848	9
4	0.323468	-0.492073	4
5	1.05048	0.494352	8
6	0.42329	0.0352192	3
7	0.186943	0.933295	3
8	-1.85376	-0.313275	5
9	0.788576	1.84246	5
10	0.892802	1.30329	6
11	2.09564	0.425555	6
12	-0.000418484	1.24482	9
13	1.93679	-0.734039	6
14	1.05957	0.49334	8
15	0.537463	1.73346	5
16	-1.7166	1.45171	2
17	0.935387	-1.4119	9
18	-0.62222	-0.619791	0
19	0.546388	-1.22541	9
20	-1.33239	0.912184	8
21	-1.40079	-0.365899	4
22	1.29624	-0.154838	1
23	0.0119286	-1.26893	2
24	1.6665	-0.316865	2
25	2.19473	0.401777	6
26	-0.744422	-0.109017	0
27	-0.788163	-1.46534	6
28	1.01713	-0.375541	9
29	1.36854	-0.640255	9
30	0.179027	0.937285	3
31	-0.951048	-1.91084	9
32	0.926671	-0.68332	2
33	-0.503733	1.18415	6
34	0.366717	-1.08949	6
35	-0.301487	-2.13288	9
36	0.692331	-0.18359	8
37	0.569054	-0.736155	5
38	-0.855183	0.94818	7
39	-1.28063	0.360216	4
40	-0.110284	0.921912	7
41	-0.122602	0.906183	7
42	-0.343498	-1.55914	1
43	-1.09662	2.02332	8
44	1.00815	-0.376802	9
45	-1.03389	1.25577	4
46	1.03777	0.487352	8
47	0.349777	1.5484	1
48	-0.463474	0.410123	1
49	0.225845	-0.203771	5
50	0.658215	-0.437134	7
51	0.929107	-0.685985	2
52	1.43642	0.650352	2
53	0.98078	1.333	6
54	0.231652	2.51565	8
55	0.918075	-0.686247	2
56	-0.0123961	-0.703537	4
57	-1.73749	0.725511	5
58	-0.355926	-1.55779	1
59	-1.68824	0.130622	8
60	-1.74307	1.43796	2
61	1.04483	0.489604	8
62	1.65732	-0.313731	2
63	-0.447645	-1.58245	9
64	0.682838	0.6756	5
65	-0.192633	1.50273	6
66	-0.704128	1.57256	5
67	-0.30603	-0.455175	3
68	0.373109	-1.10064	6
69	1.95512	-0.735688	6
70	0.657182	-0.444657	7
71	-0.346348	-1.56858	1
72	1.65068	-0.323978	2
73	0.691558	-0.172986	8
74	-0.321708	-2.11398	9
75	2.10827	0.415832	6
76	0.23569	2.50993	8
77	-2.15767	-0.870133	2
78	0.983902	0.841505	3
79	-2.09233	-0.85102	2
80	-1.05522	-0.25544	3
81	-1.3318	0.914674	8
82	-0.141074	0.378309	0
83	-0.128399	-0.193141	3
84	0.573308	-2.36083	6
85	0.122142	0.252849	5
86	0.226976	2.49329	8
87	-0.202604	0.636252	9
88	0.0710832	-1.72049	2
89	-0.528192	-0.341183	0
90	-0.308902	0.715142	7
91	-1.24265	0.0880769	5
92	0.553074	-2.38264	6
93	0.642881	-0.443927	7
94	1.57789	0.180533	9
95	0.34537	0.681659	0
96	1.04977	0.495761	8
97	1.36546	-0.65043	9
98	0.334263	0.665649	0
99	0.392698	-1.08631	6
100	-0.129033	0.915634	7
101	0.344834	-0.493334	4
102	0.590256	-0.735979	5
103	-1.33373	0.901575	8
104	0.378122	1.54656	1
105	1.74409	-1.17849	1
106	1.03458	0.486071	8
107	-0.453844	-1.14463	8
108	0.367421	0.312699	4
109	-0.995081	0.109247	3
110	2.11928	0.494156	6
111	0.926024	-1.44066	9
112	1.17796	-1.05174	2
113	-1.72742	0.694693	5
114	-0.0921684	-0.973756	7
115	-0.967103	-1.90868	9
116	1.01058	-0.367745	9
117	-0.00518695	1.24216	9
118	-0.460717	0.417617	1
119	1.7387	-1.21078	1
120	-0.842999	0.95712	7
121	-0.304378	-0.489572	3
122	-0.851833	-0.874813	4
123	1.16923	0.218439	7
124	-0.125917	-0.198887	3
125	1.03765	-0.376596	9
126	-0.316619	-0.473526	3
127	-0.329743	-0.476843	3
128	1.18428	-1.07659	2
129	-1.84219	-0.317601	5
130	-1.02961	1.24722	4
131	1.35188	-0.648879	9
132	1.33841	-0.639986	9
133	0.00781003	-1.2664	2
134	0.930757	-1.42984	9
135	0.369237	0.308287	4
136	-0.739851	-0.116034	0
137	0.614561	0.921685	7
138	1.29454	-0.16049	1
139	-1.13273	-0.718898	8
140	0.790806	1.82094	5
141	-1.49913	-1.4543	2
142	-1.10391	2.04309	8
143	0.099695	0.260838	5
144	-1.73475	0.661109	5
145	0.811603	1.84274	5
146	1.85933	0.951032	1
147	-0.460086	0.148977	0
148	-0.037396	1.88041	4
149	-0.191017	0.117481	3
150	0.319781	-0.483949	4
151	0.133454	0.474658	3
152	0.686332	-0.178007	8
153	0.00231025	-1.27051	2
154	1.36346	-0.640089	9
155	-1.72332	0.118052	8
156	0.500995	-2.37048	6
157	-0.0967856	-0.974832	7
158	1.41535	0.634262	2
159	-0.996487	0.10761	3
160	0.999339	-0.143919	6
161	-0.453154	0.406797	1
162	-0.224093	1.03982	9
163	0.623813	-1.83982	1
164	-0.0617136	1.88147	4
165	-1.00381	0.61157	7
166	0.407722	-1.33472	9
167	-0.0917258	-0.980038	7
168	-1.01253	0.280023	5
169	-0.868289	-0.451466	0
170	0.082511	-1.74023	2
171	0.336438	1.53522	1
172	-1.67129	1.45303	2
173	0.974865	0.835809	3
174	-1.4229	-0.361715	4
175	-0.33344	-2.09809	9
176	-0.18372	1.48705	6
177	-1.32148	0.913559	8
178	0.355912	1.55122	1
179	0.830748	1.85856	5
180	-0.347272	-1.55442	1
181	0.190224	0.935191	3
182	0.149438	0.0533537	0
183	1.02266	-0.377323	9
184	-0.739311	-0.110798	0
185	0.823879	1.85607	5
186	1.61055	1.69297	4
187	-1.17218	-0.724084	8
188	-0.136815	-0.213486	3
189	0.0301585	-0.441484	0
190	-1.72041	0.119664	8
191	-1.08553	0.887302	7
192	-0.554756	0.930865	5
193	-0.50297	1.18947	6
194	0.628427	0.941366	7
195	-1.34929	0.00930297	7
196	-1.32745	0.0273339	7
197	-0.477489	1.1716	6
198	1.63307	-0.338229	2
199	1.04951	0.493864	8
200	1.00187	-0.371397	9
201	-0.165201	0.70373	6
202	-0.14891	0.380836	0
203	-0.382372	-0.0916923	0
204	0.255793	-0.764434	8
205	-0.967695	-1.86445	9
206	-0.349185	-1.55389	1
207	1.602	0.182415	9
208	0.614154	0.932354	7
209	-0.403722	-0.828128	5
210	0.252037	-0.765979	8
211	1.90153	0.956623	1
212	0.41963	-1.395	9
213	0.125532	0.47382	3
214	1.64198	-0.323974	2
215	0.799579	1.82948	5
216	-1.12868	0.841842	7
217	0.674253	0.656735	5
218	1.18097	-1.05053	2
219	0.963643	1.34707	6
220	0.42167	1.54375	1
221	-0.0736657	1.89754	4
222	1.33227	-0.640145	9
223	1.15158	0.185531	7
224	1.28685	1.12888	9
225	-1.17623	-0.729302	8
226	-1.33077	0.0297768	7
227	-0.175288	0.129035	3
228	-1.33889	0.0148404	7
229	0.571207	1.22953	7
230	-0.0527256	1.88775	4
231	0.216816	2.48024	8
232	-1.38304	-0.633148	8
233	0.369254	1.54598	1
234	0.0876687	-1.74136	2
235	-0.533603	-0.319354	0
236	-0.948177	-1.89598	9
237	0.732716	-1.03778	1
238	-0.505124	1.18759	6
239	0.199033	2.47131	8
240	1.47481	-1.73162	6
241	0.671109	0.422092	8
242	-0.427417	-0.818203	5
243	1.76276	-1.22791	1
244	-1.09125	2.01919	8
245	-0.454587	0.414152	1
246	-0.0899236	-0.971792	7
247	1.04597	0.502724	8
248	0.0799618	-1.73473	2
249	0.690249	-0.173006	8
250	-1.02023	0.627298	7
251	0.0716785	-1.72347	2
252	0.109483	0.256136	5
253	-1.32191	0.0155803	7
254	1.37125	-0.651311	9
255	-0.842272	0.959147	7
256	-1.56596	-1.45612	2
257	0.261734	-0.778054	8
258	2.17755	0.414155	6
259	1.44982	-1.72193	6
260	-0.0677406	-0.688324	4
261	-0.334154	-1.5535	1
262	-1.5706	-1.47493	2
263	0.693997	-0.162103	8
264	-0.473694	0.144056	0
265	-1.07077	-0.273188	3
266	0.35319	-1.08221	6
267	-1.51217	-0.90899	5
268	-0.00943866	1.23157	9
269	0.42582	0.0354385	3
270	0.536079	-2.38446	6
271	1.60206	1.69336	4
272	2.18518	-0.165974	1
273	0.615507	0.930537	7
274	0.402964	-1.39955	9
275	-1.7555	0.693262	5
276	-0.375933	-0.801337	5
277	0.446357	-2.33455	6
278	-0.497835	0.893152	9
279	-1.03036	0.621634	7
280	1.00797	-0.131159	6
281	-0.438729	-0.854274	5
282	-0.0622412	1.89921	4
283	-0.0112031	1.23091	9
284	-0.547703	-0.285383	0
285	-1.39547	-0.367936	4
286	0.823322	1.84468	5
287	1.01145	-0.381339	9
288	-0.344599	-1.56628	1
289	0.565224	-0.74238	5
290	-0.181724	0.127258	3
291	0.669532	0.663608	5
292	-1.32232	0.0139078	7
293	-0.146086	0.370861	0
294	0.417963	-1.3893	9
295	-0.459259	-1.13274	8
296	-0.762411	-1.47301	6
297	0.356673	-1.10481	6
298	0.738396	-1.03543	1
299	0.663948	0.666064	5
300	0.337938	-0.499568	4
301	0.937417	-1.43864	9
302	-0.860605	0.956435	7
303	-0.848075	0.95562	7
304	-0.173993	1.48896	6
305	-0.130961	0.374217	0
306	-0.0640859	-0.689474	4
307	-2.29576	0.465716	2
308	0.140334	0.48502	3
309	0.534892	-2.3607	6
310	-1.07538	-0.267169	3
311	-0.961117	-1.90676	9
312	1.48549	-1.72498	6
313	0.818928	1.85168	5
314	0.572193	-0.731842	5
315	-0.477521	0.901842	9
316	1.67697	-0.310708	2
317	1.73954	-1.19906	1
318	-0.39281	-0.556579	5
319	0.573242	1.23248	7
320	-1.34148	-0.185521	4
321	-0.169412	0.479329	0
322	0.136922	0.490327	3
323	1.16734	0.209457	7
324	-0.862509	-0.451684	0
325	0.680334	0.668081	5
326	1.49806	1.63009	4
327	-1.54752	-1.4683	2
328	0.555853	-0.745206	5
329	-1.3242	0.0106384	7
330	-0.0595809	1.89836	4
331	1.16693	-1.06113	2
332	-0.090789	-0.98017	7
333	0.672928	0.658937	5
334	-0.39748	-0.104801	0
335	0.93815	-1.44198	9
336	-0.666856	-0.608138	0
337	-0.188652	0.121956	3
338	-1.8522	-0.310225	5
339	-0.644203	0.651022	3
340	-1.83779	-0.305573	5
341	1.40539	-1.68002	6
342	-0.68597	1.58781	5
343	0.816227	1.82871	5
344	-1.75785	0.710342	5
345	2.16876	-0.17515	1
346	-0.211161	0.697523	6
347	0.059864	-0.768192	4
348	0.602469	0.948375	7
349	-0.734452	0.378683	1
350	1.30822	-0.154565	1
351	0.664255	0.665967	5
352	-0.0199933	-1.26298	2
353	-0.780831	-1.47956	6
354	1.30115	-0.155209	1
355	2.12065	0.428363	6
356	-0.95731	-0.19638	3
357	-0.181879	1.491	6
358	0.939536	1.356	6
359	-0.454997	0.142804	0
360	-1.28553	0.366259	4
361	-1.52265	-0.915186	5
362	1.28933	1.1285	9
363	1.87376	0.96019	1
364	-0.206013	0.648833	1
365	-0.987368	0.11447	3
366	-0.46815	-1.14062	8
367	0.926576	-0.685867	2
368	-0.584164	-0.61443	0
369	-1.52677	-0.91361	5
370	-0.708369	1.60107	5
371	0.0447246	0.0370525	1
372	-1.7061	0.114815	8
373	0.110316	0.254007	5
374	-0.145766	-0.207959	3
375	1.02181	-0.374756	9
376	-1.16259	-0.734097	8
377	0.803366	1.83031	5
378	-1.11098	2.00895	8
379	-1.69354	1.47565	2
380	-1.75101	0.70019	5
381	-0.800844	0.380812	1
382	0.0856274	-1.73799	2
383	-0.354597	-1.5601	1
384	0.393183	-1.10013	6
385	-1.31272	0.919317	8
386	0.943634	0.444519	9
387	-1.44747	1.36929	2
388	-1.15577	-0.739286	8
389	-0.316391	-0.487874	3
390	0.608769	0.932009	7
391	0.409938	-1.39406	9
392	0.730902	-1.04027	1
393	0.944288	1.36833	6
394	0.355734	1.5177	1
395	0.0905945	-1.7395	2
396	-1.72442	0.118417	8
397	0.727719	-1.03348	1
398	-0.460959	-1.13518	8
399	0.141086	0.494225	3
400	-1.85099	-0.299217	5
401	-0.633563	-0.616805	0
402	-0.839365	0.962729	7
403	1.3483	0.61465	2
404	-0.0669828	-0.709174	4
405	-0.649802	0.661923	3
406	1.4055	-1.68882	6
407	0.979211	0.842069	3
408	-0.79779	0.380008	1
409	-1.33857	0.9312	8
410	1.93856	-0.736031	6
411	0.353059	0.315103	4
412	-0.772862	-1.47355	6
413	0.752403	-1.04369	1
414	-0.479801	0.1392	0
415	-2.31159	0.474101	2
416	0.351558	1.51932	1
417	-2.14773	-0.853112	2
418	-1.54095	-1.44319	2
419	0.68312	0.668559	5
420	0.79862	1.82333	5
421	-0.00389436	-1.25723	2
422	0.17287	-1.76184	2
423	-0.427457	-0.825966	5
424	-0.996555	0.127784	3
425	-0.393527	-0.818741	5
426	0.220599	-0.190092	5
427	0.72816	-1.03548	1
428	-1.83159	-0.298946	5
429	-0.0434655	1.88328	4
430	-0.453594	0.140381	0
431	0.722535	-1.0358	1
432	-0.175545	0.122316	3
433	-1.71558	0.123666	8
434	-0.193682	0.567578	1
435	-1.72994	1.45059	2
436	0.984956	0.847751	3
437	1.15778	0.195604	7
438	0.00699642	-1.27606	2
439	-1.77059	1.45231	2
440	-0.319069	-0.488628	3
441	0.114824	-0.102927	0
442	-0.175647	1.48564	6
443	0.806736	1.82074	5
444	-0.433084	-0.828722	5
445	1.74725	-1.18784	1
446	-0.491332	1.19337	6
447	-0.266595	0.524017	8
448	-0.144003	0.380393	0
449	1.41709	-1.69434	6
450	-1.51579	-1.47398	2
451	-1.49702	-0.909006	5
452	1.30107	-0.163665	1
453	0.131114	0.479837	3
454	0.602261	0.942012	7
455	0.95117	0.298579	7
456	1.16561	0.200275	7
457	0.929003	-1.44066	9
458	-0.924282	-1.88928	9
459	-1.44798	0.340107	8
460	1.27394	1.13535	9
461	1.3788	-0.651266	9
462	-0.0990629	0.671645	6
463	0.319349	-0.498169	4
464	1.17595	-1.05758	2
465	-1.11798	-1.18288	7
466	-0.385906	-0.0927793	0
467	0.631461	0.938311	7
468	-0.221779	0.584728	3
469	-0.928309	-1.92656	9
470	-0.641255	0.656295	3
471	-1.58944	1.50261	2
472	1.34734	-0.630073	9
473	-0.845704	0.952846	7
474	0.224764	-0.205463	5
475	-1.07758	2.0216	8
476	0.334223	1.52631	1
477	1.1841	-1.05429	2
478	-0.830727	-0.869273	4
479	-0.132333	0.379904	0
480	-0.791953	0.378876	1
481	0.436508	0.0367529	3
482	-2.29674	0.36756	2
483	-1.85905	-0.328746	5
484	-0.785476	0.385652	1
485	-0.478589	0.893723	9
486	0.642372	-1.8626	1
487	0.263885	-0.775382	8
488	-0.0666016	1.90316	4
489	1.58157	0.167958	9
490	-1.02457	-0.265055	7
491	1.16	0.211633	7
492	-0.691076	1.62496	5
493	0.238414	2.48431	8
494	0.361069	-1.0954	6
495	1.85452	0.95047	1
496	0.0103199	-1.26592	2
497	2.10358	-0.153395	1
498	-0.200128	1.49726	6
499	0.414717	-1.39435	9
500	-0.0614404	1.91034	4
501	-0.190881	1.4832	6
502	-1.07268	-0.273742	3
503	-1.84564	-0.335732	5
504	0.34149	0.683888	0
505	1.65541	-0.339613	2
506	-1.49027	-1.46193	2
507	-0.21377	0.66969	1
508	0.139738	0.478228	3
509	1.74152	-1.20964	1
510	1.29286	-0.157863	1
511	-1.75228	1.62784	2
512	-0.757764	-1.44363	6
513	1.3681	-0.638468	9
514	-0.102681	0.900889	7
515	0.910612	-1.42638	9
516	-1.05463	-0.285885	3
517	0.625978	-1.82718	1
518	-0.492892	0.912416	9
519	-0.468744	0.147015	0
520	0.377697	-1.09431	6
521	1.60122	0.174554	9
522	-0.0220046	1.23523	9
523	0.0260403	-0.439445	0
524	-0.803923	0.37282	1
525	0.245386	-0.776482	8
526	-0.422806	-0.808593	5
527	1.05747	0.490056	8
528	-1.75424	0.680673	5
529	-0.211099	0.302399	0
530	0.138255	0.489627	3
531	0.156192	0.0542951	0
532	0.39138	1.12553	7
533	-1.39365	-0.362488	4
534	0.649737	0.958762	7
535	-0.758572	-1.4778	6
536	1.414	0.642878	2
537	0.375452	0.316722	4
538	1.01648	-0.374818	9
539	0.601925	0.922307	7
540	-0.0918883	-0.975901	7
541	0.052952	0.665116	3
542	0.663136	-0.439506	7
543	-0.989743	0.111805	3
544	-0.345886	-1.54942	1
545	-1.22817	1.2615	8
546	-0.0015004	1.24227	9
547	1.03719	0.490964	8
548	-0.457731	0.145367	0
549	-0.472164	-1.13396	8
550	0.586895	-0.291047	9
551	-1.71173	0.114239	8
552	-1.85677	-0.32415	5
553	-0.969882	-1.8961	9
554	-0.993954	0.126627	3
555	0.33327	-0.495048	4
556	0.704312	-0.164581	8
557	0.557837	1.22687	7
558	-0.980821	0.126354	3
559	-0.117902	0.145343	3
560	-0.09424	0.910837	7
561	1.33825	-0.63914	9
562	1.167	0.196786	7
563	0.12874	0.493559	3
564	-1.02228	0.63341	7
565	0.189021	0.947503	3
566	-0.543359	-0.331171	0
567	-1.74808	0.688636	5
568	-0.865634	-0.452878	0
569	2.14798	0.419183	6
570	-2.31919	0.434593	2
571	0.977728	0.840837	3
572	0.385482	1.02501	8
573	-0.459571	0.415424	1
574	0.0129016	-1.27042	2
575	-1.39748	-0.347431	4
576	0.409109	-1.39053	9
577	0.559771	-2.38813	6
578	1.18869	-1.06174	2
579	0.666774	-0.444705	7
580	-0.312926	-0.475454	3
581	-1.09918	-1.16437	7
582	0.199443	0.929288	3
583	0.198196	0.947403	3
584	0.435535	0.0496438	3
585	-0.118029	-0.972296	7
586	0.802725	1.82756	5
587	-0.662691	0.642367	3
588	-0.155387	0.861764	7
589	0.194238	2.53017	8
590	1.16643	-1.07478	2
591	0.635421	-1.84228	1
592	0.659264	0.417543	8
593	-0.537095	-0.335689	0
594	-0.790351	-1.46141	6
595	0.67091	0.659939	5
596	0.644892	-0.444142	7
597	-0.524393	-0.339581	0
598	0.753371	-1.0375	1
599	-1.10901	2.03162	8
600	2.13406	0.427142	6
601	0.216535	2.4811	8
602	-1.67747	1.45436	2
603	0.920253	-1.44418	9
604	-1.33544	0.919957	8
605	-0.741973	-1.4882	6
606	-0.388189	-0.089642	0
607	1.42685	0.634597	2
608	0.433888	0.0458902	3
609	0.369551	-1.09158	6
610	1.0502	0.497775	8
611	-1.30995	0.914241	8
612	-0.449695	0.144509	0
613	0.687692	-0.166108	8
614	-0.303261	-2.11471	9
615	0.113303	0.252828	5
616	0.61106	-1.84297	1
617	-0.367701	-0.098668	0
618	1.59533	1.69857	4
619	-1.02028	0.625606	7
620	1.44277	0.666724	2
621	0.607043	0.935776	7
622	2.15259	-0.160703	1
623	-0.714998	1.59039	5
624	-0.690507	1.57882	5
625	0.975487	0.840621	3
626	1.41616	0.652013	2
627	-1.32597	0.901052	8
628	1.15738	0.201277	7
629	0.598328	0.930507	7
630	-0.459452	0.149196	0
631	-0.838907	-0.875908	4
632	0.360598	-1.09445	6
633	0.0328723	-0.443083	0
634	1.0371	0.495687	8
635	-0.465219	-1.14275	8
636	0.651786	0.429095	8
637	0.659382	0.426037	8
638	1.41931	0.641888	2
639	0.679843	-0.980317	6
640	2.1425	-0.164476	1
641	0.418608	-1.39759	9
642	-0.506347	1.19182	6
643	-1.01171	0.132112	3
644	-0.469045	0.889168	9
645	-0.167696	0.652629	2
646	2.16873	0.400718	6
647	-0.538205	-0.324878	0
648	0.900005	-0.684193	2
649	-1.69983	1.45137	2
650	-0.796722	0.381757	1
651	-1.31989	0.913466	8
652	0.105571	0.254431	5
653	-0.528863	-0.338838	0
654	0.618484	0.939411	7
655	-0.419996	0.49035	1
656	1.35789	-0.638978	9
657	-0.110401	-0.189152	3
658	-0.859883	-0.454202	0
659	-0.147073	-0.211573	3
660	1.2834	1.11975	9
661	-1.06811	-0.275496	3
662	0.138057	0.491092	3
663	-0.865582	-0.455014	0
664	-0.47376	0.143868	0
665	1.01992	-0.378926	9
666	-1.10607	2.03264	8
667	1.53041	0.161312	9
668	-1.83379	-0.309951	5
669	-1.17401	-0.732548	8
670	-1.41845	-0.359643	4
671	0.632661	-1.84726	1
672	-0.840272	-0.870452	4
673	-0.511312	-1.16256	8
674	0.557886	-2.39148	6
675	-0.0973627	-0.976979	7
676	-1.07585	2.01607	8
677	-0.126047	-0.194014	3
678	-0.789939	0.382333	1
679	0.912949	-0.700553	2
680	-0.508163	1.19967	6
681	-0.869166	-0.437876	0
682	-0.688146	1.58568	5
683	0.323442	1.51738	1
684	-0.837108	-0.864911	4
685	-0.0858606	0.651309	6
686	-0.840269	-0.873978	4
687	-1.11032	-1.15174	7
688	1.99373	-0.748298	6
689	-0.69378	1.58888	5
690	-0.0758286	-0.682403	4
691	-2.12574	-0.869002	2
692	-1.28209	0.368138	4
693	1.0312	-0.0829308	6
694	-2.16182	-0.833416	2
695	-1.17294	-0.732881	8
696	-1.28597	0.363652	4
697	0.0730214	0.606545	3
698	0.134004	0.48858	3
699	-0.52988	-0.341914	0
700	0.144202	0.487021	3
701	0.530415	1.21167	7
702	0.421347	0.034875	3
703	-1.018	1.24302	4
704	0.163485	0.056514	0
705	1.88434	0.961163	1
706	0.10615	0.24999	5
707	-0.623519	-0.608264	0
708	1.02195	-0.369624	9
709	-1.01201	0.627957	7
710	0.507583	-2.36784	6
711	-0.765612	-1.47916	6
712	0.922946	-0.691284	2
713	-0.853275	0.956884	7
714	-0.456809	0.146209	0
715	-1.01244	1.25362	4
716	0.229506	2.50832	8
717	1.01292	-0.134795	6
718	1.87202	0.974229	1
719	0.64593	0.427495	8
720	0.920892	-1.42944	9
721	-0.19226	1.49833	6
722	0.522872	-2.39762	6
723	1.30437	-0.156615	1
724	-0.676754	1.5895	5
725	1.29382	-0.14914	1
726	0.563838	1.22226	7
727	0.110743	0.251089	5
728	1.9743	-0.746704	6
729	0.5902	1.22654	7
730	0.231324	-0.208873	5
731	0.355494	0.674183	0
732	-0.481056	0.899726	9
733	-0.450354	-1.12891	8
734	0.0650002	-1.73556	2
735	-1.31095	0.913375	8
736	0.697458	-0.187601	8
737	1.12321	-1.11284	2
738	0.575997	-0.734016	5
739	1.18272	-1.08759	2
740	-0.645971	0.319011	3
741	0.934267	-0.682477	2
742	1.37872	-0.648191	9
743	-0.830898	-0.882982	4
744	-0.131707	-0.20646	3
745	-0.853827	0.955144	7
746	0.320831	-0.496472	4
747	-0.467624	0.89508	9
748	0.106062	0.259546	5
749	-1.8702	-0.31372	5
750	0.0822001	-1.7321	2
751	-0.00867343	1.23587	9
752	-0.617243	-0.628942	0
753	-0.0460974	-0.687927	4
754	-0.797437	0.139028	3
755	-2.31489	0.434591	2
756	0.590698	0.934563	7
757	-0.44498	0.424966	1
758	0.951408	1.32007	6
759	0.230182	2.46967	8
760	2.13964	-0.182048	1
761	-0.75737	1.58259	5
762	-0.449385	0.421666	1
763	1.16202	0.2195	7
764	0.143839	0.482918	3
765	0.0088487	-1.26831	2
766	1.12721	-1.07046	2
767	0.957818	1.34843	6
768	-0.177056	0.124277	3
769	1.66281	-0.322681	2
770	0.249626	-0.764658	8
771	-0.456329	-1.13433	8
772	-1.55623	-1.45045	2
773	-0.0224998	0.597443	3
774	0.606853	0.927508	7
775	-0.059359	1.90766	4
776	0.341238	0.67207	0
777	-0.4627	0.147139	0
778	0.375269	-1.09845	6
779	-0.166839	0.698672	6
780	-0.128495	-0.206019	3
781	-0.624393	-0.627672	0
782	1.59384	0.192996	9
783	-1.41442	-0.386229	4
784	-0.474297	0.14074	0
785	-0.462133	0.890344	9
786	1.86266	0.964303	1
787	1.00755	-0.122295	6
788	0.18741	0.945398	3
789	-0.0681246	-0.691533	4
790	-0.121342	0.682613	6
791	-0.285982	-0.477165	3
792	0.97491	0.838134	3
793	-0.298773	0.680673	6
794	-1.7086	1.444	2
795	0.392657	-1.08613	6
796	-0.149802	0.380954	0
797	-0.87414	-0.456863	0
798	0.73306	-1.03337	1
799	-0.613487	0.702349	8
800	0.571343	-0.742547	5
801	1.74014	-1.19823	1
802	1.41834	0.644818	2
803	-1.00057	0.112276	3
804	-0.692816	1.59541	5
805	0.438157	0.0354768	3
806	-1.10603	2.0237	8
807	0.328784	-0.492612	4
808	-0.823878	0.963085	7
809	-1.49436	-1.46533	2
810	-0.1634	0.985141	7
811	-0.458469	-1.13831	8
812	-0.0734238	-0.70309	4
813	-0.142726	-0.201741	3
814	1.29091	1.14082	9
815	-1.57988	-0.458029	5
816	0.146824	0.483611	3
817	-0.0963764	-0.978444	7
818	-0.361661	-1.56215	1
819	1.4261	-1.60803	6
820	-1.08956	-0.267587	3
821	-1.53349	0.188999	8
822	-1.16962	-0.679819	8
823	-0.383027	-0.833038	5
824	0.570711	-2.35967	6
825	-0.836066	-0.891212	4
826	1.02153	-0.129529	6
827	-0.131926	0.36728	0
828	2.1336	-0.180474	1
829	-2.17465	-0.832163	2
830	0.987288	0.84119	3
831	-1.53112	-1.46217	2
832	-1.10686	-1.17062	7
833	-1.15723	-0.729088	8
834	0.968195	1.35161	6
835	-2.3038	0.369993	2
836	-1.79323	1.59998	2
837	1.3731	-0.643511	9
838	-1.50291	-0.897962	5
839	0.377939	0.692644	0
840	1.41558	0.64625	2
841	-0.354392	-1.54856	1
842	0.698666	-0.177917	8
843	0.691732	-0.178252	8
844	0.985548	0.845237	3
845	-1.70384	0.12762	8
846	-0.123707	-0.196465	3
847	1.17659	-1.04681	2
848	1.00151	-0.133167	6
849	0.164201	0.0526361	0
850	0.374944	0.304223	4
851	-0.213451	0.660495	6
852	1.04842	0.503738	8
853	0.782204	0.632879	5
854	0.650162	0.426837	8
855	-0.471535	0.14003	0
856	1.93911	-0.724863	6
857	0.265224	-0.770904	8
858	-0.0936395	-0.980842	7
859	0.355872	0.665926	0
860	-0.291006	-2.11395	9
861	-1.27352	0.354226	4
862	-0.0721386	1.89049	4
863	-0.533546	-0.330858	0
864	-0.833745	0.957811	7
865	-0.76471	-1.46657	6
866	1.4518	-1.74048	6
867	-1.40474	-0.36422	4
868	-0.457143	0.404916	1
869	-1.42032	-0.368569	4
870	1.36108	-0.634608	9
871	0.781445	0.0893922	4
872	-1.54748	-1.45701	2
873	1.75176	-1.20486	1
874	-0.148062	-0.209296	3
875	0.146771	2.54678	8
876	1.60696	1.71223	4
877	1.71056	-1.17849	1
878	-0.31477	-2.12024	9
879	1.14703	0.177155	7
880	-2.15663	-0.878313	2
881	-0.050986	1.89899	4
882	-0.175281	0.661425	9
883	-0.990999	0.120652	3
884	0.92467	-0.685119	2
885	-1.07604	2.02581	8
886	-0.832074	-0.881942	4
887	0.790794	0.120993	4
888	1.04888	0.501796	8
889	1.94733	-0.724304	6
890	-0.157374	-0.99298	7
891	1.16466	-1.07543	2
892	0.975587	-0.127274	6
893	-0.146115	-0.213085	3
894	1.60083	1.68775	4
895	0.357194	-1.08746	6
896	0.00588733	1.23451	9
897	-1.31217	0.906799	8
898	0.691841	-0.178031	8
899	1.5862	0.180568	9
900	-0.72915	1.57446	5
901	-0.272458	0.633655	1
902	1.60828	0.181936	9
903	-0.490675	1.19687	6
904	0.714622	0.149528	8
905	-1.71348	0.118451	8
906	1.59111	1.68775	4
907	0.630067	0.953026	7
908	-1.09052	-1.14614	7
909	-1.27439	0.357687	4
910	1.85172	0.967581	1
911	1.16975	-1.04789	2
912	-0.578512	-1.17836	8
913	-0.382361	-0.0857414	0
914	0.0492264	-0.735614	8
915	-0.86076	-0.44666	0
916	-0.943109	-1.92898	9
917	-0.654998	-1.25754	9
918	0.567402	1.21911	7
919	0.409631	-1.39107	9
920	-0.641959	0.664258	3
921	-1.01862	0.619051	7
922	2.20572	-0.169078	1
923	0.257676	0.629465	0
924	1.65665	-0.321609	2
925	-2.29288	0.384078	2
926	-0.633045	0.644619	3
927	1.58151	1.71125	4
928	1.34672	-0.637658	9
929	-0.0759939	-0.693741	4
930	0.368	0.303807	4
931	-1.40036	-0.368808	4
932	-0.833067	-0.873881	4
933	0.352267	-1.09544	6
934	0.962375	1.34362	6
935	-0.681491	1.59276	5
936	0.236048	2.46252	8
937	0.26024	-0.765013	8
938	-0.182947	1.49223	6
939	0.735967	-1.05262	1
940	-0.322175	-1.56851	1
941	0.804624	1.82907	5
942	-0.617542	0.647298	3
943	1.6949	-1.20147	1
944	-0.17206	0.133067	3
945	-0.846853	0.957394	7
946	1.57919	0.170872	9
947	0.823911	1.86257	5
948	0.922814	-0.684377	2
949	0.0389288	-0.441416	0
950	-1.0205	0.624882	7
951	0.682939	0.666435	5
952	0.94123	1.35109	6
953	-0.470775	0.893402	9
954	0.0911509	-1.75375	2
955	-0.105895	0.909538	7
956	-0.105306	-0.976286	7
957	-1.33458	0.91709	8
958	0.94943	1.34273	6
959	-0.653602	0.650785	3
960	-0.793316	0.382696	1
961	1.65352	-0.329918	2
962	-0.741706	-1.4671	6
963	0.00469813	-1.26658	2
964	2.12874	0.410658	6
965	-0.309621	-2.1152	9
966	0.0221619	-0.440568	0
967	0.561766	1.22354	7
968	-0.179995	0.123437	3
969	-0.615145	-0.618624	0
970	-1.56071	-1.4804	2
971	-0.850141	0.960997	7
972	-1.02721	1.24686	4
973	1.36692	-0.646531	9
974	-0.131511	0.368605	0
975	0.782065	0.0996564	4
976	1.16667	-1.05034	2
977	-0.478164	0.147019	0
978	-1.71462	0.127802	8
979	0.23036	-0.200071	5
980	-0.954955	-1.88065	9
981	-0.122791	-0.198987	3
982	-0.616741	-0.626994	0
983	1.35957	-0.634232	9
984	-0.490648	0.901281	9
985	-0.0695903	-0.691421	4
986	-1.6962	0.11577	8
987	-1.1144	2.03194	8
988	-1.40698	-0.36613	4
989	1.69918	-1.19989	1
990	-0.740351	-0.110525	0
991	1.40475	0.657475	2
992	-0.72798	-0.109479	0
993	0.187873	0.945456	3
994	1.73203	-1.19386	1
995	-0.532914	-0.340506	0
996	0.19758	0.940203	3
997	-0.122555	-0.191328	3
998	1.59314	0.178028	9
999	-0.193619	1.49632	6

## Sheet: Fig.2b center (Auto-Regressive)
	x	y	label
0	0.29121	0.317827	7
1	0.0476946	0.907504	7
2	-0.522949	-0.291314	9
3	0.830556	0.454811	9
4	-0.268334	0.865027	4
5	-0.126853	1.06586	8
6	0.583066	-0.806138	3
7	-0.0825357	-0.180752	3
8	-0.502295	0.457612	5
9	-0.482477	-0.289395	5
10	-0.287714	1.15347	6
11	0.586784	0.39694	6
12	-0.391973	0.847732	9
13	0.0766661	0.162036	6
14	0.384796	1.56632	8
15	-0.43857	-0.0075304	5
16	-0.229718	-1.3785	2
17	0.29505	0.0490299	9
18	0.610364	1.22772	0
19	0.487656	-0.851149	9
20	-0.568079	-0.294739	8
21	0.123503	0.0706207	4
22	0.660245	-0.285557	1
23	0.618811	-0.445457	2
24	-0.515722	1.18177	2
25	-0.0306701	0.715214	6
26	-0.520263	-0.0286374	0
27	0.119434	-1.08374	6
28	-0.185062	-0.367867	9
29	-0.18086	0.288049	9
30	0.535811	-0.174927	3
31	0.0953198	-0.980128	9
32	-0.179602	0.296367	2
33	-0.500157	1.81157	6
34	0.101212	-0.740164	6
35	-0.533792	-0.396214	9
36	0.507532	1.23129	8
37	-0.545957	1.34111	5
38	0.507921	-1.31051	7
39	0.313233	-0.191549	4
40	-0.0666169	1.29993	7
41	-0.144833	1.4001	7
42	-0.289803	-0.670858	1
43	-0.543761	-0.446398	8
44	-0.332114	-0.666565	9
45	0.173325	-0.564938	4
46	0.622613	1.61581	8
47	-0.362923	1.23395	1
48	0.0620805	-1.43364	1
49	0.0315491	-1.36217	5
50	0.754439	0.354253	7
51	-0.155159	-0.144874	2
52	0.476075	1.29419	2
53	-0.404216	0.83838	6
54	-0.420761	-0.91091	8
55	0.45323	0.0318801	2
56	-0.63922	0.652595	4
57	-0.407658	0.402051	5
58	-0.133142	-0.797065	1
59	0.278272	0.0161126	8
60	-0.239569	-1.41014	2
61	-0.470751	1.67972	8
62	-0.412737	1.17594	2
63	0.103402	-0.851231	9
64	0.179715	-0.663205	5
65	0.0896363	0.868125	6
66	-0.389112	-0.01659	5
67	0.579838	0.976306	3
68	0.130457	-0.696123	6
69	0.644655	0.0474156	6
70	-0.292124	0.606538	7
71	-0.0363027	-0.665059	1
72	0.171011	0.935376	2
73	-0.635478	1.28486	8
74	-0.305966	-0.588371	9
75	0.450694	0.521896	6
76	-0.418869	-0.885811	8
77	-0.18626	-0.69816	2
78	0.201628	-0.337659	3
79	-0.327889	-0.726295	2
80	0.47019	0.555199	3
81	0.245513	-0.273767	8
82	-0.0371301	-0.93974	0
83	-0.0603355	0.842927	3
84	0.550913	-0.334948	6
85	0.62458	-1.60918	5
86	0.567804	-1.12028	8
87	0.634681	-0.118521	9
88	-0.703462	0.463016	2
89	0.0498881	0.87217	0
90	-0.459614	-1.25624	7
91	-0.49773	-0.0120896	5
92	-0.408153	-0.295826	6
93	-0.37911	0.449129	7
94	0.377728	0.512078	9
95	0.486045	-1.08193	0
96	0.446149	1.21507	8
97	0.0498827	0.0634525	9
98	0.649558	-1.67771	0
99	0.132598	-0.724451	6
100	-0.507523	1.38906	7
101	0.0894484	0.939076	4
102	-0.446164	1.57407	5
103	0.697316	-0.494294	8
104	0.518533	1.23525	1
105	0.414326	0.243392	1
106	0.477875	1.58679	8
107	0.694992	0.428292	8
108	-0.215616	-1.55485	4
109	-0.082747	0.604498	3
110	-0.197045	0.284497	6
111	-0.483595	-0.169245	9
112	0.0400472	0.683645	2
113	0.444855	0.0246362	5
114	0.368853	0.0105553	7
115	0.0943467	-0.962742	9
116	-0.184594	-0.560423	9
117	0.527532	1.12702	9
118	0.0616611	-1.40022	1
119	0.697438	0.57151	1
120	-0.509556	-1.16399	7
121	-0.384162	1.35072	3
122	-0.0650073	0.293905	4
123	-0.576052	0.654294	7
124	-0.145654	1.10829	3
125	0.385989	-0.854552	9
126	0.394682	1.15988	3
127	-0.480094	1.5029	3
128	0.397446	0.334995	2
129	-0.267606	0.470526	5
130	0.467688	-0.48193	4
131	-0.701342	0.210817	9
132	0.419197	-0.253446	9
133	-0.583758	-0.491017	2
134	0.296713	0.0928808	9
135	-0.214189	-1.53984	4
136	-0.362501	0.0101665	0
137	-0.503379	-1.70332	7
138	0.440743	-0.126008	1
139	-0.484106	0.233721	8
140	0.659846	-0.489153	5
141	0.27631	-0.327435	2
142	0.395933	-0.676149	8
143	0.637017	-1.5973	5
144	-0.0499047	0.123442	5
145	-0.39468	-0.292268	5
146	0.619518	1.10683	1
147	0.583054	-0.608065	0
148	-0.0153785	-0.67045	4
149	-0.201051	-2.00678	3
150	0.791055	1.40965	4
151	-0.321362	-1.04862	3
152	0.187478	1.36815	8
153	-0.0703976	-0.28155	2
154	-0.723567	0.150891	9
155	0.108082	-0.0629071	8
156	0.519395	-0.420395	6
157	0.0901864	0.147581	7
158	-0.0835618	1.40975	2
159	-0.118777	0.301805	3
160	-0.498697	-0.792007	6
161	0.0655542	-1.46691	1
162	0.0887299	-0.931107	9
163	0.657686	0.18037	1
164	0.251242	-0.661846	4
165	0.0141523	-0.680221	7
166	-0.315432	-1.10223	9
167	0.113726	0.0123032	7
168	0.696171	-0.341089	5
169	-0.350479	0.29305	0
170	-0.684015	0.333844	2
171	-0.66929	1.22726	1
172	-0.22339	-1.41107	2
173	-0.371456	-0.428085	3
174	0.443861	0.118035	4
175	-0.637415	-0.571644	9
176	0.394015	1.19375	6
177	-0.299784	-0.373597	8
178	-0.694244	1.66186	1
179	0.456497	-0.504808	5
180	-0.595608	-0.791618	1
181	0.0288537	-0.0664125	3
182	0.536461	-2.12805	0
183	-0.354527	-0.677662	9
184	0.600944	-0.226831	0
185	-0.0432116	-0.467385	5
186	0.543591	-1.29406	4
187	0.118296	0.449768	8
188	0.543743	1.16753	3
189	-0.0837392	1.5984	0
190	-0.436622	0.114431	8
191	-0.00170403	-0.959511	7
192	0.0913131	-0.536273	5
193	-0.306018	1.71631	6
194	-0.502331	-1.71454	7
195	0.169479	-0.472789	7
196	0.407435	-0.47238	7
197	-0.386921	1.53613	6
198	0.730329	1.31276	2
199	-0.415953	1.43309	8
200	0.533751	-0.60986	9
201	0.559851	-0.638354	6
202	0.648006	-0.991731	0
203	-0.470886	0.448114	0
204	-0.133466	0.852126	8
205	0.103217	-0.922319	9
206	0.451062	-0.834124	1
207	-0.21474	0.251565	9
208	-0.488595	-1.68049	7
209	-0.389337	1.16216	5
210	0.385931	0.845161	8
211	0.449969	0.988421	1
212	-0.614751	-0.928535	9
213	-0.327376	-1.05968	3
214	-0.271125	1.08519	2
215	0.751865	-0.622396	5
216	-0.443705	-1.23435	7
217	-0.00453302	-0.523962	5
218	-0.265521	0.697968	2
219	-0.443865	0.531024	6
220	0.0477815	1.49435	1
221	-0.150088	-1.14246	4
222	0.187257	0.0132533	9
223	0.526156	0.656695	7
224	0.483397	0.552881	9
225	-0.429915	0.287546	8
226	-0.04364	-0.455689	7
227	-0.236889	-2.03617	3
228	-0.0330909	-0.277244	7
229	-0.108882	1.02328	7
230	0.531022	-0.869532	4
231	0.213707	-0.861728	8
232	0.0425926	1.18105	8
233	0.439151	1.18551	1
234	-0.616307	0.496544	2
235	-0.530838	0.944639	0
236	0.0891274	-1.00812	9
237	0.459598	-0.424971	1
238	-0.411629	1.44813	6
239	0.565869	-1.05569	8
240	-0.50945	-0.176108	6
241	-0.187658	-1.25798	8
242	-0.26223	1.28643	5
243	0.532121	0.409066	1
244	-0.157309	-0.399267	8
245	0.0480976	-1.45836	1
246	0.583762	0.0639648	7
247	-0.522821	1.4652	8
248	0.241192	0.616743	2
249	-0.668665	1.2071	8
250	0.686224	-0.955126	7
251	-0.101318	0.387357	2
252	0.60824	-1.6286	5
253	-0.049706	-0.645514	7
254	0.509626	0.218798	9
255	0.0457459	-1.35299	7
256	-0.531614	-0.33749	2
257	-0.299907	1.2738	8
258	-0.281417	0.378399	6
259	0.501064	-0.411354	6
260	-0.176281	0.656715	4
261	-0.430854	-1.04413	1
262	-0.270827	-0.436059	2
263	-0.0419457	1.00033	8
264	0.383255	-0.381501	0
265	0.507881	0.616052	3
266	-0.519535	-1.05863	6
267	0.776737	0.77675	5
268	-0.0387182	1.0113	9
269	-0.313461	-1.13329	3
270	-0.357462	-0.368734	6
271	0.172583	-0.967754	4
272	-0.0378431	0.737311	1
273	-0.486369	-1.68722	7
274	-0.6206	-0.865747	9
275	-0.336526	0.089162	5
276	0.421719	0.755	5
277	-0.265302	-0.418401	6
278	-0.0433428	1.45062	9
279	-0.110985	-0.981981	7
280	-0.307058	-0.619063	6
281	0.126564	1.81875	5
282	-0.479557	-0.589937	4
283	-0.417545	0.724261	9
284	0.529405	0.29798	0
285	-0.0608445	0.15989	4
286	-0.000961728	-0.559364	5
287	0.156	-0.42384	9
288	0.62749	-0.753586	1
289	-0.0790264	1.37032	5
290	-0.247943	-2.00211	3
291	-0.356398	-0.548565	5
292	0.670864	-0.666848	7
293	-0.298473	-0.616335	0
294	-0.306736	-0.830014	9
295	-0.403202	0.677498	8
296	0.0866807	-1.07177	6
297	0.110749	-0.769085	6
298	0.145741	-0.34819	1
299	0.779748	-0.89423	5
300	0.393282	1.10124	4
301	-0.689786	-0.11118	9
302	0.517511	-1.34779	7
303	-0.499449	-1.11035	7
304	-0.422352	1.23768	6
305	0.667787	-0.954431	0
306	0.378457	0.589247	4
307	-0.538998	-1.05302	2
308	0.666217	-1.46894	3
309	0.00681094	-0.473937	6
310	0.133468	0.678352	3
311	0.0881916	-0.969627	9
312	-0.250173	-0.0531265	6
313	0.555029	-0.368912	5
314	-0.394854	1.64063	5
315	-0.0691352	1.58983	9
316	-0.113254	1.47602	2
317	0.186717	0.553182	1
318	0.591085	1.0141	5
319	-0.108957	0.983233	7
320	-0.110931	0.353301	4
321	0.72833	-1.11893	0
322	0.27315	-1.51757	3
323	-0.421065	0.873244	7
324	0.523054	0.402186	0
325	0.735802	-0.842073	5
326	0.545127	-1.44362	4
327	0.449247	-0.48733	2
328	0.369028	1.97299	5
329	-0.425109	-0.349252	7
330	-0.0596657	-0.641075	4
331	-0.489492	0.848373	2
332	0.153752	0.0957235	7
333	-0.299714	-0.81053	5
334	-0.399902	0.42438	0
335	-0.253865	-0.279491	9
336	0.146888	1.58985	0
337	-0.245701	-2.02618	3
338	-0.125459	0.761163	5
339	0.314297	0.178663	3
340	0.62217	0.337029	5
341	0.490538	-0.0540779	6
342	-0.393602	-0.0877456	5
343	0.449803	-0.464487	5
344	-0.571339	0.150716	5
345	0.561293	0.750366	1
346	0.539283	-0.847035	6
347	0.39425	1.24827	4
348	-0.511948	-1.69721	7
349	-0.49631	-1.65777	1
350	0.349124	-0.18656	1
351	0.538116	-0.76272	5
352	-0.10949	-0.276804	2
353	0.122752	-1.01955	6
354	0.287744	-0.0522444	1
355	-0.0618099	0.345885	6
356	0.527727	0.814002	3
357	-0.176537	1.49664	6
358	-0.844038	0.489634	6
359	0.672376	-0.493266	0
360	-0.366939	-0.20916	4
361	0.00646109	0.864185	5
362	0.361559	0.580132	9
363	0.0448525	1.17653	1
364	0.737182	1.27494	1
365	0.0123138	0.610544	3
366	-0.0770685	0.527891	8
367	0.206852	0.00338669	2
368	0.50335	0.695192	0
369	-0.657598	0.853597	5
370	-0.474971	-0.118896	5
371	0.445398	0.00255636	1
372	0.188364	-0.0168552	8
373	0.600288	-1.59241	5
374	-0.64821	1.08112	3
375	0.386432	-0.663284	9
376	0.47633	0.174191	8
377	-0.132479	-0.392198	5
378	-0.176972	-0.480453	8
379	-0.239669	-1.43395	2
380	-0.306486	0.263274	5
381	-0.504443	-1.66374	1
382	-0.447486	0.315952	2
383	0.00732995	-0.658628	1
384	-0.303991	-0.87944	6
385	0.599446	-0.447039	8
386	0.299623	0.852524	9
387	-0.249585	-1.21903	2
388	0.324947	0.231932	8
389	0.257968	1.46646	3
390	-0.505665	-1.75737	7
391	-0.641728	-0.904339	9
392	0.535436	-0.623628	1
393	0.287041	0.70024	6
394	-0.107548	1.2828	1
395	-0.452425	0.609863	2
396	-0.357483	0.0916033	8
397	-0.36227	-0.527062	1
398	0.120824	0.613711	8
399	-0.335393	-1.0682	3
400	0.475887	0.491469	5
401	-0.328151	1.39022	0
402	-0.402564	-1.36512	7
403	0.40951	2.18426	2
404	0.384042	0.472335	4
405	0.652268	0.107276	3
406	0.530871	-0.351395	6
407	0.219837	-0.583481	3
408	-0.489704	-1.67955	1
409	0.185774	-0.40545	8
410	-0.416116	0.0765716	6
411	-0.220297	-1.45809	4
412	0.107953	-1.02447	6
413	-0.00113951	-0.346628	1
414	-0.16372	-0.207898	0
415	-0.528988	-0.925097	2
416	0.309733	1.24817	1
417	0.327551	-0.835155	2
418	-0.267346	-0.470548	2
419	-0.340361	-0.548317	5
420	0.164391	-0.480537	5
421	0.596118	-0.173634	2
422	0.361367	0.507742	2
423	-0.55408	0.843553	5
424	-0.453294	0.432439	3
425	-0.0695293	1.04413	5
426	-0.146608	-0.998471	5
427	0.211953	-0.437237	1
428	0.651156	0.279736	5
429	0.542073	-0.965267	4
430	-0.165682	-0.715581	0
431	0.414472	-0.444265	1
432	-0.239004	-2.0496	3
433	-0.472767	0.158435	8
434	0.42487	-0.938118	1
435	-0.235382	-1.40597	2
436	-0.0912194	-0.335636	3
437	0.44932	0.611951	7
438	0.503861	-0.177435	2
439	-0.23288	-1.41006	2
440	-0.0339407	1.54579	3
441	-0.131254	1.59863	0
442	0.709565	1.07564	6
443	0.0285446	-0.216546	5
444	-0.54564	0.972085	5
445	0.426239	0.421302	1
446	-0.494584	1.84342	6
447	0.461202	0.667793	8
448	-0.412603	-0.501438	0
449	0.389249	0.0834726	6
450	0.588774	-0.581561	2
451	0.612269	0.753346	5
452	0.122314	-0.177463	1
453	-0.351491	-1.39611	3
454	-0.509349	-1.70924	7
455	0.484951	0.876655	7
456	0.760819	0.765412	7
457	-0.480542	0.0516236	9
458	0.104233	-0.954264	9
459	0.55539	0.86231	8
460	0.472891	1.21839	9
461	0.392863	-0.0804771	9
462	0.410755	1.06984	6
463	-0.305	0.994133	4
464	-0.347751	0.87557	2
465	0.541803	-0.351597	7
466	0.576029	0.557562	0
467	-0.503247	-1.62034	7
468	-0.183894	-1.952	3
469	0.0949519	-0.943347	9
470	0.304505	0.0977724	3
471	-0.220497	-1.36728	2
472	-0.502328	0.214392	9
473	-0.510806	-1.14775	7
474	-0.124097	-1.012	5
475	0.206518	-0.531369	8
476	-0.212353	1.45194	1
477	0.366991	0.602543	2
478	-0.26709	0.388841	4
479	0.792964	-1.01737	0
480	-0.489156	-1.67935	1
481	0.567534	-0.897402	3
482	-0.526032	-1.02297	2
483	0.616833	0.45195	5
484	-0.479101	-1.64037	1
485	0.465366	0.900667	9
486	-0.127046	0.121522	1
487	-0.418554	1.00507	8
488	-0.698094	-0.832887	4
489	0.422071	0.684672	9
490	0.563432	-0.300223	7
491	-0.42387	0.949474	7
492	-0.428214	0.0616613	5
493	-0.421965	-0.877702	8
494	-0.513496	-1.00355	6
495	0.450381	0.978943	1
496	-0.0726912	-0.28579	2
497	-0.132964	0.729655	1
498	-0.109344	0.99235	6
499	0.493388	-0.728865	9
500	-0.0109974	-0.736369	4
501	-0.401714	1.25593	6
502	0.5098	0.807231	3
503	-0.0638918	0.296292	5
504	-0.1734	-1.45987	0
505	0.330904	1.03426	2
506	-0.467608	-0.424184	2
507	-0.453773	-0.259179	1
508	0.660403	-1.52668	3
509	-0.305158	0.568859	1
510	-0.304215	-0.0393706	1
511	-0.337826	-0.977014	2
512	0.105371	-1.05567	6
513	-0.545757	0.0309802	9
514	0.553159	1.26938	7
515	-0.569208	0.160399	9
516	0.269569	0.968247	3
517	-0.0959698	0.221359	1
518	0.440484	1.14616	9
519	-0.239155	-0.765129	0
520	0.508155	-0.819402	6
521	0.117355	0.451169	9
522	0.490623	1.76192	9
523	0.356855	1.95162	0
524	-0.478498	-1.68135	1
525	-0.122963	0.888681	8
526	-0.29328	1.04541	5
527	0.812274	1.44364	8
528	-0.0392107	0.242218	5
529	-0.412559	-0.946944	0
530	-0.325868	-1.07544	3
531	0.519986	-2.10384	0
532	0.687802	1.18164	7
533	0.42456	0.252879	4
534	-0.487951	-1.71639	7
535	0.119855	-1.0252	6
536	-0.442991	1.11315	2
537	-0.2151	-1.47359	4
538	0.147904	-0.415239	9
539	-0.48904	-1.72148	7
540	0.672594	0.0301168	7
541	0.314328	-0.236859	3
542	0.411792	0.493644	7
543	-0.388707	0.497539	3
544	-0.429702	-1.08153	1
545	0.577384	0.620518	8
546	0.660943	0.947942	9
547	-0.135827	1.34425	8
548	-0.400578	-0.422985	0
549	0.591174	0.441021	8
550	-0.00544759	0.180249	9
551	-0.335768	0.00682472	8
552	0.846547	0.402736	5
553	0.0948803	-0.962265	9
554	-0.179093	-0.0354916	3
555	0.334501	1.23279	4
556	-0.394002	1.28976	8
557	-0.420616	1.05613	7
558	-0.0016352	0.22771	3
559	-0.231898	-1.84774	3
560	0.214914	2.2324	7
561	0.482342	-0.295025	9
562	0.779167	0.869895	7
563	0.281238	-1.48696	3
564	-0.0195289	-0.812385	7
565	0.18239	-0.148268	3
566	0.0689199	0.680178	0
567	-0.43509	0.263463	5
568	0.337883	0.229337	0
569	-0.421735	0.315686	6
570	-0.531852	-1.00249	2
571	-0.0597652	-0.687592	3
572	-0.457904	0.229886	8
573	-0.582983	-1.21698	1
574	0.233122	-0.253356	2
575	0.432131	0.141756	4
576	-0.322455	-0.816971	9
577	-0.515971	-0.331115	6
578	-0.464903	0.480617	2
579	-0.0830668	0.32291	7
580	0.605621	1.38308	3
581	-0.297333	-0.235314	7
582	0.00217753	-0.510029	3
583	0.0304758	-0.0494796	3
584	-0.453588	-0.764742	3
585	-0.420867	0.178958	7
586	0.636182	-0.322352	5
587	-0.099513	-0.0346488	3
588	-0.383488	0.841781	7
589	-0.447104	-0.869209	8
590	-0.0636121	0.94046	2
591	0.323325	0.215428	1
592	-0.171319	-1.2062	8
593	0.0730623	0.936482	0
594	0.120735	-1.073	6
595	-0.000284873	-0.48834	5
596	0.457709	0.330016	7
597	-0.13238	0.788803	0
598	0.66077	-0.58274	1
599	0.553474	-0.725286	8
600	0.398984	0.539313	6
601	0.198291	-0.911424	8
602	-0.224736	-1.37444	2
603	0.810777	-0.0778602	9
604	-0.158146	-0.368962	8
605	0.091032	-1.03378	6
606	0.437356	0.534841	0
607	-0.663168	1.23951	2
608	-0.169397	-1.18032	3
609	0.496732	-0.859631	6
610	0.558123	1.57654	8
611	-0.182241	-0.384087	8
612	-0.0865036	-0.629324	0
613	0.378168	0.944024	8
614	-0.439444	-0.227739	9
615	0.623057	-1.61389	5
616	0.439054	-0.0593996	1
617	0.505183	0.432597	0
618	-0.467898	-0.95998	4
619	-0.104111	-0.938893	7
620	-0.400634	1.28835	2
621	-0.503704	-1.71463	7
622	-0.129926	0.658041	1
623	-0.276452	-0.288599	5
624	0.640203	-0.237835	5
625	0.659638	-0.573777	3
626	-0.0048968	1.7576	2
627	0.43542	-0.360086	8
628	-0.680914	0.776057	7
629	-0.488672	-1.70221	7
630	-0.0614492	-0.397242	0
631	-0.451143	0.34248	4
632	-0.526369	-1.03335	6
633	0.637327	1.65054	0
634	0.558471	1.55761	8
635	-0.0722329	0.53406	8
636	-0.173989	-1.18426	8
637	-0.156883	-1.21906	8
638	-0.0850601	0.979535	2
639	-0.59773	-0.419032	6
640	-0.0812823	0.786111	1
641	-0.301773	-0.800924	9
642	-0.084886	2.04127	6
643	0.306437	0.312728	3
644	0.553416	1.63572	9
645	0.227244	1.19962	2
646	-0.432382	0.453146	6
647	-0.299091	0.533718	0
648	-0.214718	0.0854494	2
649	-0.211466	-1.36743	2
650	-0.477866	-1.65123	1
651	0.125088	-0.278527	8
652	0.631232	-1.58784	5
653	-0.266795	0.47578	0
654	-0.501888	-1.68778	7
655	0.49969	-1.38765	1
656	0.417071	0.0975872	9
657	-0.167958	1.38751	3
658	-0.068874	0.0487268	0
659	-0.0693851	1.29446	3
660	0.709673	0.694924	9
661	0.296864	0.952959	3
662	0.283086	-1.46265	3
663	0.585581	0.0983463	0
664	-0.358646	-0.375082	0
665	0.385957	-0.587556	9
666	-0.632225	-0.611488	8
667	0.354314	0.187248	9
668	0.121611	0.302458	5
669	0.495612	0.079014	8
670	0.622074	-0.114571	4
671	-0.257363	0.177059	1
672	-0.529049	0.385789	4
673	-0.234024	-0.378391	8
674	-0.624249	-0.653655	6
675	0.592525	0.0172666	7
676	0.427411	-0.585281	8
677	0.379152	1.22168	3
678	-0.483661	-1.66271	1
679	-0.350509	-0.0192055	2
680	0.493645	1.24382	6
681	0.414069	0.532029	0
682	0.213716	-0.0423002	5
683	0.589452	1.27815	1
684	0.457085	0.489783	4
685	0.504897	0.543076	6
686	-0.0140535	0.0918768	4
687	-0.194418	-0.378865	7
688	0.518217	0.10689	6
689	0.132488	-0.0816037	5
690	0.507634	0.439842	4
691	0.571467	-0.731263	2
692	-0.438751	-0.364644	4
693	0.101186	-0.413091	6
694	-0.323065	-0.690883	2
695	-0.475413	0.410121	8
696	-0.479237	-0.177557	4
697	0.0124289	-1.24594	3
698	0.316228	-1.48139	3
699	-0.376382	0.909216	0
700	-0.275008	-1.55578	3
701	-0.170958	1.15579	7
702	-0.0258397	-1.4371	3
703	0.504495	-0.317249	4
704	0.521275	-2.10213	0
705	0.368514	0.827274	1
706	0.626804	-1.63317	5
707	-0.632026	0.856083	0
708	-0.512433	-0.506108	9
709	0.704393	-0.681453	7
710	0.187529	-0.12984	6
711	0.122314	-1.02957	6
712	0.38615	-0.0211792	2
713	0.0406089	-1.32995	7
714	0.778732	-0.86575	0
715	-0.318505	-0.542808	4
716	-0.418591	-0.849638	8
717	-0.445588	-0.527776	6
718	-0.168627	1.19769	1
719	-0.160061	-1.21411	8
720	0.617911	-0.134157	9
721	-0.434235	1.08075	6
722	0.599727	-0.466715	6
723	0.00401249	-0.232247	1
724	0.622092	-0.311811	5
725	-0.414496	0.00837765	1
726	-0.310997	1.16657	7
727	0.63534	-1.57785	5
728	-0.473053	0.145279	6
729	0.532571	0.949293	7
730	0.425908	-0.944202	5
731	-0.132417	-1.18709	0
732	-0.552325	0.993938	9
733	0.624548	0.364747	8
734	0.200626	0.247001	2
735	0.150755	-0.372812	8
736	0.250723	1.80384	8
737	0.17225	0.713455	2
738	-0.0319706	1.86079	5
739	-0.0446351	0.55073	2
740	0.692162	0.512788	3
741	0.517212	0.132431	2
742	0.517671	-0.208476	9
743	-0.276525	0.931164	4
744	0.462126	1.11354	3
745	-0.402742	-1.37081	7
746	-0.168648	0.770189	4
747	-0.469989	1.48187	9
748	0.633824	-1.64038	5
749	0.205823	0.512473	5
750	-0.630472	0.516169	2
751	0.578945	1.09145	9
752	-0.503352	1.58107	0
753	0.410016	0.40005	4
754	0.0869941	0.47944	3
755	-0.532565	-1.05821	2
756	-0.501556	-1.74093	7
757	0.443655	-1.41268	1
758	0.0611305	1.11962	6
759	-0.412995	-0.787707	8
760	-0.00117747	0.618219	1
761	0.502115	-0.27325	5
762	-0.582937	-1.16004	1
763	0.166706	1.02186	7
764	-0.291014	-1.51691	3
765	-0.283464	-0.175162	2
766	0.136915	1.06276	2
767	-0.415046	1.05556	6
768	-0.260689	-2.04453	3
769	0.298234	1.42864	2
770	0.68398	0.755174	8
771	0.365611	0.493059	8
772	0.433729	-0.514871	2
773	-0.240532	-1.08661	3
774	-0.486079	-1.6988	7
775	0.389846	-0.896481	4
776	-0.169764	-1.07203	0
777	0.743792	-0.754902	0
778	-0.518462	-1.0553	6
779	-0.490671	-1.0815	6
780	-0.531126	1.14394	3
781	-0.408878	0.890332	0
782	0.664001	0.425521	9
783	0.49213	-0.150816	4
784	0.800545	-0.640314	0
785	0.359433	1.41604	9
786	-0.0834133	1.20454	1
787	-0.505514	-0.657375	6
788	-0.437754	0.00167684	3
789	-0.364438	0.90549	4
790	-0.458569	-0.168393	6
791	0.18614	1.60299	3
792	-0.360411	-0.63775	3
793	-0.41495	1.15973	6
794	-0.218582	-1.40362	2
795	-0.29535	-0.913963	6
796	0.539391	-0.660736	0
797	0.401312	0.19028	0
798	-0.104214	-0.300548	1
799	-0.519289	-0.440282	8
800	0.449542	1.23966	5
801	-0.503256	0.184562	1
802	-0.0998633	1.17886	2
803	0.60433	0.565492	3
804	-8.36775e-05	-0.173804	5
805	0.104033	-0.62753	3
806	-0.380971	-0.618915	8
807	-0.518032	1.06835	4
808	0.492712	-1.22603	7
809	0.0968938	-0.446303	2
810	0.764042	1.13943	7
811	0.137704	0.551553	8
812	-0.626306	0.94911	4
813	0.204357	0.835759	3
814	-0.439957	0.576372	9
815	0.545972	0.898007	5
816	0.670334	-1.55108	3
817	-0.46159	0.0414599	7
818	0.44751	-0.768663	1
819	-0.0135389	-0.299189	6
820	-0.247166	0.709565	3
821	-0.10214	-0.699459	8
822	0.216318	-0.146489	8
823	-0.388306	1.15314	5
824	-0.130948	-0.399228	6
825	-0.0597112	0.379689	4
826	-0.191267	-0.53837	6
827	0.572152	-0.978354	0
828	-0.0123335	0.859127	1
829	0.478094	-0.811738	2
830	-0.375342	-0.477828	3
831	0.443056	-0.441304	2
832	0.494319	-0.0834268	7
833	-0.0915411	0.0717438	8
834	0.670742	0.679598	6
835	-0.530936	-0.932746	2
836	-0.33599	-0.96721	2
837	-0.0535539	0.364839	9
838	-0.0612025	0.767565	5
839	-0.134821	-1.05601	0
840	0.549159	1.07856	2
841	0.43777	-0.785437	1
842	-0.469842	1.27092	8
843	-0.131041	1.24078	8
844	-0.458236	-0.468369	3
845	-0.531371	-0.00559639	8
846	-0.438318	1.24748	3
847	0.490698	0.763779	2
848	0.560337	-0.567868	6
849	0.517753	-2.07691	0
850	-0.202143	-1.55386	4
851	-0.44347	0.466021	6
852	0.0512425	1.17741	8
853	0.00931969	-1.18189	5
854	-0.164328	-1.27274	8
855	0.842755	-0.81005	0
856	-0.119418	0.128508	6
857	-0.112636	0.756772	8
858	0.389044	0.0466043	7
859	-0.133571	-1.14945	0
860	0.585432	-0.238525	9
861	0.583912	-0.393067	4
862	-0.132076	-1.13346	4
863	0.356734	1.22057	0
864	0.513179	-1.25631	7
865	0.0842196	-1.07798	6
866	0.234385	-0.121278	6
867	-0.347767	0.274181	4
868	0.424348	-1.37086	1
869	0.0384602	-0.0569727	4
870	-0.0924836	0.123136	9
871	0.598909	1.40768	4
872	-0.684781	-0.316166	2
873	-0.396321	0.42117	1
874	-0.0429052	0.945149	3
875	0.192433	-0.934209	8
876	0.151929	-0.985981	4
877	0.433672	0.230269	1
878	0.421531	-0.652412	9
879	0.0501351	1.02329	7
880	-0.327585	-0.658249	2
881	0.516199	-0.918853	4
882	0.425111	-0.394083	9
883	0.618878	0.230156	3
884	-0.720129	0.170045	2
885	0.422333	-0.548516	8
886	0.522089	0.203047	4
887	-0.143654	1.04046	4
888	-0.0755695	1.74971	8
889	-0.441498	0.326431	6
890	0.168359	0.872722	7
891	-0.317569	0.598719	2
892	0.525653	-0.779257	6
893	-0.0950778	0.701868	3
894	-0.427733	-1.04775	4
895	-0.523344	-1.05217	6
896	0.202209	1.34947	9
897	0.437691	-0.247347	8
898	-0.445703	1.36117	8
899	-0.550148	0.527378	9
900	-0.0276915	-0.059426	5
901	0.557517	0.945888	1
902	-0.429804	0.521299	9
903	0.438603	1.21394	6
904	-0.181713	-1.2098	8
905	0.464018	-0.0822989	8
906	-0.466302	-0.992498	4
907	-0.486094	-1.65526	7
908	-0.315252	-0.132279	7
909	0.452985	-0.0610388	4
910	-0.459668	1.26664	1
911	0.721099	0.575745	2
912	-0.483425	0.321524	8
913	-0.232465	0.561086	0
914	-0.504012	1.83651	8
915	0.624325	-0.0536628	0
916	0.0918901	-0.982796	9
917	-0.567602	-0.357269	9
918	-0.113492	1.18994	7
919	-0.304837	-0.787141	9
920	-0.377274	0.123161	3
921	-0.42389	-1.2468	7
922	0.577853	0.80522	1
923	0.657084	-1.74052	0
924	0.751281	1.04035	2
925	-0.529597	-1.04808	2
926	-0.605702	0.0613511	3
927	-0.465834	-0.958413	4
928	-0.133366	0.228182	9
929	0.12303	0.593152	4
930	-0.202627	-1.50883	4
931	-0.537638	-0.0268905	4
932	-0.321348	0.439222	4
933	0.495387	-0.852601	6
934	0.356961	1.12533	6
935	0.630406	-0.332267	5
936	0.576321	-1.03534	8
937	-0.43045	0.807238	8
938	0.125363	1.49286	6
939	0.771794	-0.656256	1
940	-0.58369	-0.859707	1
941	-0.399843	-0.21393	5
942	0.470917	-0.410518	3
943	-0.399566	0.592254	1
944	-0.23073	-2.02814	3
945	0.0312841	-1.38126	7
946	0.503282	0.80267	9
947	-0.265778	-0.53032	5
948	0.277233	0.0762337	2
949	0.343097	2.10782	0
950	0.697341	-0.938594	7
951	0.177735	-0.664161	5
952	0.0608192	0.929872	6
953	-0.0929313	1.85236	9
954	-0.437827	0.451707	2
955	-0.406982	1.22814	7
956	-0.536927	0.0144162	7
957	0.325015	-0.321233	8
958	0.555525	0.685802	6
959	0.797986	0.0964701	3
960	-0.50622	-1.6657	1
961	-0.26027	1.12556	2
962	0.123419	-1.04172	6
963	0.615026	-0.233512	2
964	0.42661	0.489705	6
965	0.289611	-0.504642	9
966	-0.129229	2.14968	0
967	-0.0666946	1.42955	7
968	-0.235237	-2.05412	3
969	0.140115	1.0231	0
970	-0.284375	-0.483034	2
971	-0.394032	-1.37927	7
972	-0.434489	-0.473064	4
973	0.391716	0.237364	9
974	0.752551	-1.30821	0
975	-0.0208918	1.18519	4
976	-0.383255	0.803839	2
977	-0.325015	-0.648022	0
978	0.578495	0.0134258	8
979	0.0396253	-1.39115	5
980	0.0975718	-0.984626	9
981	0.372584	1.25626	3
982	-0.604743	1.00753	0
983	0.489133	0.213878	9
984	-0.239853	1.17849	9
985	-0.0954573	0.510709	4
986	0.194273	0.00801604	8
987	-0.623999	-0.571077	8
988	-0.315613	0.254622	4
989	-0.531552	0.572213	1
990	0.254612	-0.0878004	0
991	-0.304369	1.39957	2
992	-0.16173	0.0455683	0
993	0.617842	-0.104933	3
994	0.644805	0.313182	1
995	0.00611676	0.86968	0
996	0.0177804	-0.259689	3
997	0.540987	1.04588	3
998	-0.177814	0.212063	9
999	0.0202356	1.1178	6

## Sheet: Fig.2b right (Profile HMM)
	x	y	label
0	0.0460157	-1.19837	7
1	0.201583	-0.590468	7
2	1.27651	0.847207	9
3	0.930705	0.666983	9
4	-0.655713	0.00134929	4
5	-0.286453	-0.133755	8
6	-0.597099	1.77831	3
7	-0.436277	1.34169	3
8	0.223587	0.64588	5
9	0.197059	1.25996	5
10	0.555716	0.0232893	6
11	0.785548	-0.0345447	6
12	0.51416	0.368506	9
13	0.947348	-0.0156147	6
14	-0.282969	-0.130062	8
15	0.384215	1.08227	5
16	-0.766342	-2.23123	2
17	1.08987	0.778599	9
18	-0.433698	0.393933	0
19	1.57598	1.06562	9
20	-1.27606	-0.821575	8
21	-1.1758	0.0373765	4
22	1.13896	-0.89344	1
23	-0.445686	-1.09511	2
24	-0.180071	-0.495928	2
25	0.785176	-0.0226351	6
26	-0.867989	0.724282	0
27	2.2785	-0.00581679	6
28	1.49862	1.01816	9
29	0.923071	0.669541	9
30	-0.435463	1.32087	3
31	2.06165	1.35273	9
32	-0.3329	-0.872379	2
33	0.37253	-0.0433041	6
34	1.76696	-0.00241933	6
35	1.26644	0.872559	9
36	-0.451162	-0.283662	8
37	0.0162837	0.244119	5
38	0.40932	-1.86062	7
39	-1.31151	0.0376968	4
40	0.0904723	-0.238933	7
41	0.0812899	-0.237089	7
42	1.59599	-1.02537	1
43	-1.48082	-0.940986	8
44	1.50106	1.06177	9
45	-1.49747	0.0630844	4
46	-0.283615	-0.130045	8
47	0.491028	-0.377354	1
48	1.76705	-1.25002	1
49	0.290164	1.73591	5
50	0.237332	-0.774162	7
51	-0.316443	-0.873686	2
52	-0.117838	-0.396093	2
53	0.621065	-0.0191341	6
54	-1.81843	-1.11561	8
55	-0.325912	-0.870115	2
56	0.123178	0.0686984	4
57	0.131816	0.878344	5
58	1.58884	-1.03195	1
59	-1.07526	-0.764219	8
60	-0.775003	-2.2166	2
61	-0.280412	-0.130806	8
62	-0.176251	-0.479113	2
63	1.87098	0.967403	9
64	0.600057	1.3566	5
65	0.487863	-0.0262284	6
66	0.411786	0.988429	5
67	-0.186101	0.537041	3
68	1.76878	-0.0276723	6
69	0.936488	-0.0129983	6
70	0.23593	-0.784443	7
71	1.58117	-1.04471	1
72	-0.179237	-0.481323	2
73	-0.463723	-0.246386	8
74	1.26942	0.862485	9
75	0.794832	-0.0315766	6
76	-1.81186	-1.13274	8
77	-0.595367	-1.56481	2
78	-0.48911	1.52649	3
79	-0.60538	-1.56744	2
80	-0.288621	0.81794	3
81	-1.27043	-0.817548	8
82	-1.22978	1.02911	0
83	-0.221824	0.687234	3
84	1.21497	-0.00120641	6
85	0.402489	2.20832	5
86	-1.81782	-1.11975	8
87	1.01975	0.672465	9
88	-0.29286	-0.75231	2
89	-0.526558	0.457538	0
90	0.185615	-2.15909	7
91	0.228076	0.637088	5
92	1.22406	-0.00220964	6
93	0.247062	-0.78236	7
94	0.794768	0.58671	9
95	-1.53189	1.2353	0
96	-0.293851	-0.137758	8
97	0.927648	0.682856	9
98	-1.50882	1.22359	0
99	1.76787	-0.0407368	6
100	0.0897086	-0.246691	7
101	-0.639234	0.00615837	4
102	0.0189504	0.261923	5
103	-1.27402	-0.81175	8
104	0.481525	-0.391552	1
105	0.828335	-0.731124	1
106	-0.287741	-0.135447	8
107	-0.794351	-0.548983	8
108	-2.72745	0.0428965	4
109	-0.312267	0.983119	3
110	0.778792	0.075322	6
111	1.09081	0.767018	9
112	-0.239615	-0.577855	2
113	0.312117	0.788468	5
114	0.296593	-0.987665	7
115	2.08716	1.31963	9
116	1.49491	1.02704	9
117	0.512193	0.373387	9
118	1.76451	-1.25137	1
119	0.818645	-0.715569	1
120	0.40828	-1.88734	7
121	-0.201362	0.536824	3
122	-0.973602	0.00588692	4
123	0.211062	-0.585805	7
124	-0.220688	0.688974	3
125	1.50128	0.550659	9
126	-0.197098	0.540475	3
127	-0.201299	0.544798	3
128	-0.237173	-0.580429	2
129	0.218895	0.642232	5
130	-1.50661	0.0724494	4
131	0.944533	0.671205	9
132	0.940491	0.441573	9
133	-0.448688	-1.07761	2
134	1.09665	0.762656	9
135	-2.74509	0.0420708	4
136	-0.893481	0.726133	0
137	0.621681	-2.38003	7
138	1.13917	-0.885157	1
139	-0.969591	-0.60874	8
140	0.193349	1.25647	5
141	-0.496803	-1.46893	2
142	-1.47788	-0.933553	8
143	0.890135	2.13566	5
144	0.298796	0.800964	5
145	0.193972	1.23898	5
146	0.591234	-0.484642	1
147	-1.06744	0.885425	0
148	-1.74885	0.00306805	4
149	-0.811181	2.58254	3
150	-0.644566	-0.00179077	4
151	-0.738245	2.09323	3
152	-0.453319	-0.285159	8
153	-0.444812	-1.09903	2
154	0.926879	0.66038	9
155	-1.07348	-0.736225	8
156	1.23594	-0.00623571	6
157	0.288257	-0.979113	7
158	-0.117429	-0.399538	2
159	-0.309241	0.98195	3
160	1.46172	0.0096732	6
161	1.79214	-1.25359	1
162	1.99975	0.900073	9
163	0.989685	-0.885309	1
164	-1.74679	0.00499656	4
165	0.375427	-1.53783	7
166	1.91838	0.623506	9
167	0.292187	-0.992747	7
168	0.403107	0.845545	5
169	-0.753361	0.629997	0
170	-0.297686	-0.750275	2
171	0.492751	-0.390183	1
172	-0.765499	-2.23935	2
173	-0.503503	1.53754	3
174	-1.17573	0.024928	4
175	1.27698	0.893411	9
176	0.485277	-0.0300935	6
177	-1.26645	-0.806877	8
178	0.489175	-0.390176	1
179	0.509311	1.17802	5
180	1.58707	-1.04735	1
181	-0.427306	1.31182	3
182	-2.01203	1.59097	0
183	1.49756	1.06189	9
184	-0.897664	0.745927	0
185	0.197031	1.25827	5
186	-2.12522	0.0093134	4
187	-0.98288	-0.619561	8
188	-0.21926	0.683928	3
189	-0.320367	0.260856	0
190	-1.0804	-0.700847	8
191	0.143176	-1.69777	7
192	0.558574	1.00324	5
193	0.363567	-0.0455949	6
194	0.63026	-2.38516	7
195	0.420111	-1.4083	7
196	0.415349	-1.40347	7
197	0.367397	-0.0346732	6
198	-0.175095	-0.484449	2
199	-0.286246	-0.13581	8
200	1.49076	1.03129	9
201	1.26561	0.0226783	6
202	-1.2473	1.03839	0
203	-0.625385	0.545256	0
204	-0.626611	-0.404857	8
205	2.0636	1.35924	9
206	1.58715	-1.03255	1
207	0.791891	0.608132	9
208	0.606232	-2.38922	7
209	0.0940668	0.380307	5
210	-0.639819	-0.42825	8
211	0.594173	-0.495648	1
212	1.84482	0.833328	9
213	-0.759466	2.09763	3
214	-0.173352	-0.495914	2
215	0.466745	1.20667	5
216	0.139764	-1.75096	7
217	0.566694	1.3701	5
218	-0.247775	-0.566177	2
219	0.626276	-0.0202314	6
220	0.492178	-0.39958	1
221	-1.73848	-0.0152723	4
222	0.942122	0.421096	9
223	0.204129	-0.58281	7
224	0.648559	0.514754	9
225	-0.988702	-0.606573	8
226	0.411683	-1.40571	7
227	-0.795925	2.59875	3
228	0.40979	-1.34984	7
229	0.149183	-0.417973	7
230	-1.7408	-0.0175618	4
231	-1.81545	-1.14076	8
232	-1.14825	-0.316111	8
233	0.497664	-0.379423	1
234	-0.296001	-0.755486	2
235	-0.522165	0.444397	0
236	2.08227	1.35694	9
237	1.36015	-0.816652	1
238	0.363984	-0.035669	6
239	-1.82348	-1.06835	8
240	1.06191	-0.0339269	6
241	-2.36357	-1.31647	8
242	0.0803012	0.397568	5
243	0.825079	-0.716571	1
244	-1.47088	-1.01159	8
245	1.78913	-1.26417	1
246	0.287837	-0.987104	7
247	-0.291988	-0.139407	8
248	-0.299457	-0.755923	2
249	-0.458714	-0.249345	8
250	0.373162	-1.5397	7
251	-0.300184	-0.746215	2
252	0.897224	2.12911	5
253	0.40724	-1.40456	7
254	0.932133	0.677342	9
255	0.399167	-1.87838	7
256	-0.50241	-1.32959	2
257	-0.641993	-0.43428	8
258	0.796584	-0.0359622	6
259	1.06619	-0.0215222	6
260	-0.79246	0.00400393	4
261	1.5963	-1.02472	1
262	-0.505551	-1.31093	2
263	-0.46399	-0.237918	8
264	-1.08753	0.903467	0
265	-0.293355	0.803938	3
266	1.77309	-0.00808091	6
267	0.0700472	0.585803	5
268	0.516144	0.374953	9
269	-0.555754	1.78402	3
270	1.23812	-0.00552122	6
271	-2.15	0.0218811	4
272	0.677686	-0.636018	1
273	0.617161	-2.3827	7
274	1.85431	0.839126	9
275	0.316937	0.788978	5
276	0.099004	0.391414	5
277	1.24069	-0.000866406	6
278	0.408757	0.271133	9
279	0.371623	-1.54576	7
280	1.45477	-0.0146478	6
281	0.0247593	0.44142	5
282	-1.74902	-0.0178388	4
283	0.520802	0.376277	9
284	-0.607033	0.43297	0
285	-1.17809	0.0226778	4
286	0.192792	1.24566	5
287	1.49581	1.06068	9
288	1.60567	-1.02298	1
289	0.0221808	0.258924	5
290	-0.79299	2.58159	3
291	0.570397	1.36432	5
292	0.412424	-1.40337	7
293	-1.25093	1.03211	0
294	1.85984	0.823972	9
295	-0.807302	-0.53522	8
296	2.26451	-0.00733704	6
297	1.76738	-0.00975735	6
298	1.34141	-0.826983	1
299	0.567107	1.35666	5
300	-0.643494	-0.000934936	4
301	1.09986	0.778829	9
302	0.412101	-1.87305	7
303	0.430221	-1.89081	7
304	0.493062	-0.025968	6
305	-1.2278	1.02303	0
306	-0.791039	0.0017168	4
307	-0.621942	-1.73811	2
308	-0.759911	2.08021	3
309	1.24407	-0.00123245	6
310	-0.288204	0.804692	3
311	2.08291	1.35437	9
312	1.05302	-0.0341285	6
313	0.475733	1.20212	5
314	0.025829	0.253214	5
315	0.402799	0.271891	9
316	-0.175573	-0.497506	2
317	0.840831	-0.733238	1
318	0.0924286	0.334709	5
319	0.14764	-0.412777	7
320	0.150619	0.0668805	4
321	-1.17052	0.807296	0
322	-0.764084	2.09879	3
323	0.205787	-0.589828	7
324	-0.744542	0.62032	0
325	0.567845	1.36568	5
326	-2.13596	-0.258876	4
327	-0.496666	-1.30229	2
328	0.0214664	0.261416	5
329	0.400724	-1.39796	7
330	-1.75603	-0.00792917	4
331	-0.240467	-0.583054	2
332	0.303638	-0.989814	7
333	0.233589	1.44101	5
334	-0.632927	0.540753	0
335	1.09165	0.774867	9
336	-0.434573	0.366879	0
337	-0.791839	2.58644	3
338	0.0942748	0.715419	5
339	-0.390384	1.15582	3
340	0.213201	0.625062	5
341	1.06113	-0.0371274	6
342	0.175961	1.04459	5
343	0.508379	1.18017	5
344	0.288106	0.795144	5
345	0.680996	-0.622972	1
346	1.55518	0.11067	6
347	0.120826	0.0629621	4
348	0.617686	-2.38803	7
349	1.64729	-2.00084	1
350	1.12749	-0.907096	1
351	0.560617	1.37482	5
352	-0.445953	-1.09045	2
353	2.29538	-0.0420095	6
354	1.13625	-0.901479	1
355	0.805047	-0.0291177	6
356	-0.261713	0.748535	3
357	0.499839	-0.0257998	6
358	0.628058	-0.0163245	6
359	-1.07249	0.870707	0
360	-1.30613	0.0333025	4
361	0.173086	0.509419	5
362	0.658824	0.528969	9
363	0.589701	-0.497857	1
364	0.520325	-0.509925	1
365	-0.321612	0.98537	3
366	-0.797891	-0.56413	8
367	-0.328097	-0.870064	2
368	-0.420719	0.378868	0
369	0.165465	0.504377	5
370	0.402247	0.981346	5
371	0.965115	-1.23165	1
372	-1.07616	-0.715996	8
373	0.886927	2.13156	5
374	-0.216502	0.682537	3
375	1.49576	1.05571	9
376	-0.967602	-0.64719	8
377	0.496615	1.1891	5
378	-1.47489	-0.988284	8
379	-0.773104	-2.23631	2
380	0.131784	0.870631	5
381	2.06034	-1.43646	1
382	-0.296485	-0.743135	2
383	1.58988	-1.02073	1
384	1.29689	0.283674	6
385	-1.2793	-0.748187	8
386	0.710569	0.413255	9
387	-0.662603	-1.99949	2
388	-0.987815	-0.61153	8
389	-0.198244	0.539994	3
390	0.619285	-2.3941	7
391	1.84182	0.836628	9
392	1.35025	-0.805676	1
393	0.622662	-0.0242352	6
394	0.487893	-0.383362	1
395	-0.29953	-0.752799	2
396	-1.07527	-0.754112	8
397	1.35613	-0.814753	1
398	-0.796015	-0.547877	8
399	-0.747591	2.09137	3
400	0.218072	0.646915	5
401	-0.440028	0.362178	0
402	0.415072	-1.88389	7
403	-0.118306	-0.384761	2
404	-0.775964	-0.0424799	4
405	-0.40465	1.17024	3
406	1.06794	-0.0169847	6
407	-0.493134	1.52101	3
408	2.09788	-1.42344	1
409	-1.27626	-0.867599	8
410	0.938936	-0.0178432	6
411	-2.71637	0.0475786	4
412	2.26307	0.000637971	6
413	1.36752	-0.842897	1
414	-1.07469	0.893573	0
415	-0.608792	-1.74143	2
416	0.483048	-0.387311	1
417	-0.601965	-1.56427	2
418	-0.501213	-1.3182	2
419	0.23184	1.42556	5
420	0.479377	1.21257	5
421	-0.447197	-1.08674	2
422	-0.216409	-0.663701	2
423	0.0885433	0.377296	5
424	-0.323344	0.990268	3
425	0.0915925	0.378439	5
426	0.639283	1.64711	5
427	1.34962	-0.822599	1
428	0.0927668	0.715937	5
429	-1.74234	-0.00910605	4
430	-1.0721	0.880265	0
431	1.35803	-0.807754	1
432	-0.791095	2.5753	3
433	-1.07287	-0.753061	8
434	1.31769	-1.6224	1
435	-0.767292	-2.23797	2
436	-0.533082	1.5349	3
437	0.209336	-0.577407	7
438	-0.440127	-1.08698	2
439	-0.781638	-2.24498	2
440	-0.195696	0.539752	3
441	-0.442365	0.335695	0
442	0.506322	-0.0209344	6
443	0.473355	1.2028	5
444	0.0477824	0.374328	5
445	0.839595	-0.754014	1
446	0.36444	-0.0422228	6
447	-0.72466	-0.440658	8
448	-1.23147	1.04618	0
449	1.06501	-0.0198834	6
450	-0.516347	-1.32781	2
451	0.0671387	0.587912	5
452	1.14861	-0.894223	1
453	-0.48042	1.87251	3
454	0.622807	-2.38495	7
455	0.0922925	-0.508487	7
456	0.206403	-0.582778	7
457	1.10256	0.772397	9
458	2.06611	1.35074	9
459	-1.25931	-0.356575	8
460	0.648689	0.492114	9
461	0.928249	0.67997	9
462	0.71267	-0.194847	6
463	-0.646086	0.00028149	4
464	-0.240861	-0.569581	2
465	0.342243	-1.16792	7
466	-0.635945	0.551316	0
467	0.649271	-2.36852	7
468	0.181164	3.10072	3
469	2.05436	1.37019	9
470	-0.41326	1.17103	3
471	-0.756153	-2.23915	2
472	0.92825	0.671208	9
473	0.428316	-1.89268	7
474	0.685926	1.6296	5
475	-1.48585	-0.986346	8
476	0.489502	-0.387196	1
477	-0.238056	-0.582389	2
478	-0.975592	0.00359537	4
479	-1.24165	1.02549	0
480	2.08057	-1.43611	1
481	-0.596202	1.77261	3
482	-0.605619	-1.74289	2
483	0.244097	0.63307	5
484	2.08444	-1.43661	1
485	0.404892	0.276973	9
486	0.985828	-0.857078	1
487	-0.623356	-0.442357	8
488	-1.74345	0.00533047	4
489	0.794472	0.599556	9
490	0.147853	-1.30545	7
491	0.210216	-0.581243	7
492	0.403725	0.991247	5
493	-1.81459	-1.13113	8
494	1.76778	-0.000610448	6
495	0.596289	-0.493213	1
496	-0.456168	-1.08503	2
497	0.686041	-0.631085	1
498	0.490281	-0.0328756	6
499	1.82255	0.83483	9
500	-1.74306	-0.00355154	4
501	0.488699	-0.0392318	6
502	-0.296507	0.80569	3
503	0.0851766	0.700739	5
504	-1.5296	1.1937	0
505	-0.167604	-0.492524	2
506	-0.512614	-1.33194	2
507	1.07614	-1.36454	1
508	-0.768843	2.08274	3
509	0.829146	-0.740602	1
510	1.13918	-0.883149	1
511	-0.835239	-2.20887	2
512	2.28432	-0.0270965	6
513	0.918817	0.667319	9
514	0.0867909	-0.248976	7
515	1.1022	0.769112	9
516	-0.293488	0.81356	3
517	0.990133	-0.870079	1
518	0.409216	0.263538	9
519	-1.07395	0.893432	0
520	1.77265	-0.0184308	6
521	0.795771	0.594087	9
522	0.523192	0.361868	9
523	-0.322875	0.269491	0
524	2.08864	-1.4235	1
525	-0.626683	-0.438841	8
526	0.088676	0.380398	5
527	-0.280171	-0.134002	8
528	0.135478	0.872923	5
529	-1.03027	0.804548	0
530	-0.755665	2.11068	3
531	-1.99087	1.57374	0
532	0.0605273	-0.310908	7
533	-1.16467	0.0252193	4
534	0.618095	-2.38636	7
535	2.28806	-0.0339899	6
536	-0.123133	-0.392386	2
537	-2.74246	0.0540533	4
538	1.45344	1.04056	9
539	0.611728	-2.38364	7
540	0.288998	-0.990983	7
541	0.0309571	1.77863	3
542	0.239289	-0.783982	7
543	-0.318871	0.987335	3
544	1.58667	-1.01247	1
545	-1.4756	-0.403187	8
546	0.513382	0.367211	9
547	-0.290753	-0.139467	8
548	-1.06737	0.887346	0
549	-0.800658	-0.556371	8
550	0.885999	0.506166	9
551	-1.0634	-0.758382	8
552	0.207002	0.653452	5
553	2.04425	1.36908	9
554	-0.323872	0.96946	3
555	-0.649481	0.00698959	4
556	-0.450557	-0.283949	8
557	0.142501	-0.408795	7
558	-0.314753	0.97292	3
559	-0.637185	2.24826	3
560	0.0951766	-0.247965	7
561	0.965986	0.471107	9
562	0.200219	-0.592232	7
563	-0.761035	2.08674	3
564	0.365977	-1.53391	7
565	-0.438609	1.32917	3
566	-0.526727	0.449218	0
567	0.325294	0.78626	5
568	-0.742184	0.621859	0
569	0.793961	-0.0384704	6
570	-0.613185	-1.74033	2
571	-0.489356	1.53511	3
572	-0.370299	-0.0448833	8
573	1.78932	-1.2646	1
574	-0.44704	-1.08733	2
575	-1.17352	0.0193672	4
576	1.85779	0.838004	9
577	1.22532	0.00841136	6
578	-0.236965	-0.579187	2
579	0.241939	-0.783064	7
580	-0.191945	0.541759	3
581	0.340935	-1.16832	7
582	-0.427987	1.32146	3
583	-0.434654	1.31557	3
584	-0.565079	1.79331	3
585	0.297255	-0.976978	7
586	0.477671	1.20569	5
587	-0.112897	1.13072	3
588	0.0538495	-0.274912	7
589	-1.81713	-1.11098	8
590	-0.241054	-0.590613	2
591	0.997114	-0.871295	1
592	-2.36561	-1.29484	8
593	-0.526977	0.445446	0
594	2.2731	-0.0121338	6
595	0.23547	1.43796	5
596	0.244646	-0.778463	7
597	-0.512365	0.457962	0
598	1.35119	-0.841707	1
599	-1.47219	-1.02678	8
600	0.798745	-0.0366884	6
601	-1.8188	-1.14119	8
602	-0.760098	-2.2518	2
603	1.08099	0.762437	9
604	-1.26308	-0.83509	8
605	2.26288	-0.00591207	6
606	-0.630624	0.541669	0
607	-0.119344	-0.392882	2
608	-0.593441	1.80462	3
609	1.76457	-0.00156704	6
610	-0.287049	-0.130988	8
611	-1.27792	-0.791978	8
612	-1.07153	0.874459	0
613	-0.450972	-0.29162	8
614	1.2758	0.858189	9
615	0.901122	2.11679	5
616	0.987751	-0.884838	1
617	-0.64216	0.543626	0
618	-2.14058	0.00859822	4
619	0.346868	-1.53726	7
620	-0.118396	-0.398006	2
621	0.625794	-2.38664	7
622	0.681684	-0.61729	1
623	0.42289	0.975713	5
624	0.43384	0.985095	5
625	-0.49054	1.51602	3
626	-0.118472	-0.397787	2
627	-1.27538	-0.813132	8
628	0.207948	-0.577592	7
629	0.594976	-2.37309	7
630	-1.084	0.880588	0
631	-0.96389	0.00767473	4
632	1.76227	-0.0137918	6
633	-0.331918	0.270248	0
634	-0.281427	-0.127724	8
635	-0.799838	-0.564008	8
636	-2.36302	-1.29661	8
637	-2.36069	-1.32439	8
638	-0.119181	-0.391138	2
639	1.57482	-0.364344	6
640	0.678602	-0.632064	1
641	1.84839	0.83159	9
642	0.363454	-0.0391789	6
643	-0.32545	0.99037	3
644	0.40693	0.262013	9
645	-0.144899	-0.384791	2
646	0.789975	-0.0309048	6
647	-0.534557	0.442245	0
648	-0.329967	-0.881656	2
649	-0.771279	-2.24105	2
650	2.08705	-1.42524	1
651	-1.27411	-0.819133	8
652	0.411063	2.21632	5
653	-0.514096	0.447709	0
654	0.626008	-2.37241	7
655	1.421	-1.79087	1
656	0.925239	0.668954	9
657	-0.211141	0.688669	3
658	-0.753383	0.629247	0
659	-0.226071	0.683519	3
660	0.646256	0.491756	9
661	-0.294243	0.817087	3
662	-0.782348	2.09964	3
663	-0.749765	0.631013	0
664	-1.0833	0.897563	0
665	1.4929	1.05839	9
666	-1.47347	-0.993911	8
667	0.7949	0.582	9
668	0.221948	0.641855	5
669	-0.981579	-0.631589	8
670	-1.17006	0.0230299	4
671	0.995998	-0.87061	1
672	-0.973937	0.0147676	4
673	-0.802651	-0.540693	8
674	1.25653	-0.0067146	6
675	0.292123	-0.991428	7
676	-1.46175	-0.988309	8
677	-0.215635	0.686175	3
678	2.07885	-1.43504	1
679	-0.331929	-0.875157	2
680	0.371453	-0.0456795	6
681	-0.751693	0.63496	0
682	0.409042	0.981467	5
683	0.492095	-0.388181	1
684	-0.982606	-0.00139999	4
685	0.529599	0.0241411	6
686	-0.977691	0.00451622	4
687	0.348085	-1.16512	7
688	0.951047	-0.0112418	6
689	0.440073	0.970971	5
690	-0.786774	0.0167555	4
691	-0.613328	-1.5592	2
692	-1.31224	0.0331827	4
693	1.59364	-0.332164	6
694	-0.603944	-1.56448	2
695	-0.970416	-0.618556	8
696	-1.29677	0.0273201	4
697	0.0603125	1.79403	3
698	-0.774414	2.10527	3
699	-0.52251	0.455728	0
700	-0.733455	2.10807	3
701	0.144607	-0.411021	7
702	-0.604425	1.76944	3
703	-1.50691	0.0780467	4
704	-2.01603	1.588	0
705	0.590331	-0.499676	1
706	0.872943	2.1475	5
707	-0.516802	0.403959	0
708	1.49331	1.05467	9
709	0.363837	-1.52248	7
710	1.23785	0.00598601	6
711	2.29227	-0.0362006	6
712	-0.339271	-0.88283	2
713	0.41732	-1.88019	7
714	-1.05894	0.884408	0
715	-1.50792	0.0678844	4
716	-1.8136	-1.12867	8
717	1.48794	-0.00281484	6
718	0.595901	-0.488698	1
719	-2.36116	-1.309	8
720	1.08904	0.769328	9
721	0.488698	-0.0341829	6
722	1.228	-0.00543971	6
723	1.14038	-0.910245	1
724	0.408644	0.979005	5
725	1.136	-0.889577	1
726	0.145199	-0.407436	7
727	0.876033	2.14726	5
728	0.930892	-0.0135143	6
729	0.145728	-0.402502	7
730	0.666936	1.65805	5
731	-1.50483	1.21841	0
732	0.398447	0.281416	9
733	-0.7922	-0.548989	8
734	-0.301661	-0.746157	2
735	-1.27233	-0.79505	8
736	-0.45425	-0.278182	8
737	-0.251042	-0.715255	2
738	0.0193646	0.263489	5
739	-0.241642	-0.568877	2
740	-0.0101991	1.07077	3
741	-0.331299	-0.879636	2
742	0.930336	0.67478	9
743	-0.971696	0.00755303	4
744	-0.211913	0.702467	3
745	0.433019	-1.88285	7
746	-0.646189	0.00456829	4
747	0.407078	0.27108	9
748	0.400604	2.13912	5
749	0.0877644	0.711436	5
750	-0.299846	-0.748246	2
751	0.523472	0.37043	9
752	-0.436188	0.36102	0
753	-0.786088	0.0189191	4
754	-0.000847265	1.11628	3
755	-0.614393	-1.74668	2
756	0.634754	-2.39003	7
757	1.77759	-1.23256	1
758	0.625437	-0.0199748	6
759	-1.82078	-1.06846	8
760	0.678339	-0.624189	1
761	0.185614	1.05072	5
762	1.77629	-1.26244	1
763	0.211636	-0.590083	7
764	-0.744206	2.11745	3
765	-0.442002	-1.0812	2
766	-0.24475	-0.590279	2
767	0.634782	-0.0274586	6
768	-0.746006	2.57073	3
769	-0.178567	-0.493315	2
770	-0.637673	-0.414541	8
771	-0.795918	-0.544372	8
772	-0.50318	-1.29653	2
773	0.151636	2.54248	3
774	0.614269	-2.38874	7
775	-1.73003	-0.0067919	4
776	-1.50893	1.19805	0
777	-1.07152	0.895903	0
778	1.7315	-0.00459263	6
779	1.59301	0.0701201	6
780	-0.220554	0.693934	3
781	-0.444656	0.363378	0
782	0.778556	0.580975	9
783	-1.15792	-0.111399	4
784	-1.06131	0.894888	0
785	0.404087	0.269062	9
786	0.585684	-0.49831	1
787	1.46253	-0.00834792	6
788	-0.454603	1.29878	3
789	-0.792006	0.00746625	4
790	1.1077	0.0509075	6
791	-0.203917	0.549975	3
792	-0.500325	1.53468	3
793	0.571102	-0.183839	6
794	-0.777039	-2.24762	2
795	1.80052	-0.0313439	6
796	-1.24014	1.03913	0
797	-0.739493	0.621188	0
798	1.35548	-0.832073	1
799	-1.18139	-0.606694	8
800	0.0230156	0.256564	5
801	0.847174	-0.740226	1
802	-0.115144	-0.397607	2
803	-0.317148	0.981495	3
804	0.448793	0.986456	5
805	-0.544692	1.76443	3
806	-1.47286	-0.980614	8
807	-0.651671	-0.00401697	4
808	0.405163	-1.89485	7
809	-0.51735	-1.32169	2
810	0.0857859	-0.246431	7
811	-0.792144	-0.561095	8
812	-0.782704	0.0136503	4
813	-0.202732	0.680307	3
814	0.646404	0.511577	9
815	0.204949	0.65494	5
816	-0.748942	2.0888	3
817	0.300237	-0.993857	7
818	1.57231	-1.03486	1
819	1.06386	0.116112	6
820	-0.31233	0.8116	3
821	-1.07608	-0.718995	8
822	-0.978149	-0.615359	8
823	0.0942527	0.384838	5
824	1.24198	-0.00280572	6
825	-0.971161	0.0135412	4
826	1.46437	-0.0360929	6
827	-1.23235	1.03443	0
828	0.680557	-0.622926	1
829	-0.597916	-1.57502	2
830	-0.522092	1.536	3
831	-0.497354	-1.31755	2
832	0.341509	-1.15216	7
833	-0.982249	-0.643453	8
834	0.622485	-0.0189316	6
835	-0.613589	-1.75201	2
836	-0.831392	-2.16291	2
837	0.937598	0.685069	9
838	0.166995	0.513457	5
839	-1.7305	1.0811	0
840	-0.117131	-0.399359	2
841	1.56813	-1.01221	1
842	-0.446832	-0.282178	8
843	-0.456311	-0.241383	8
844	-0.483879	1.51341	3
845	-1.08173	-0.709566	8
846	-0.211971	0.687846	3
847	-0.18266	-0.502557	2
848	1.48175	-0.0151192	6
849	-2.00966	1.58224	0
850	-2.7289	0.0329247	4
851	0.709694	0.00625185	6
852	-0.298926	-0.1379	8
853	0.792992	1.3929	5
854	-2.35907	-1.34289	8
855	-1.06961	0.885292	0
856	0.942834	-0.017454	6
857	-0.626788	-0.422142	8
858	0.298939	-0.978156	7
859	-1.51136	1.2116	0
860	1.27777	0.799532	9
861	-1.3066	0.0327957	4
862	-1.7409	0.00119599	4
863	-0.531331	0.446827	0
864	0.38355	-1.86826	7
865	2.3065	-0.0214889	6
866	1.05332	-0.0178925	6
867	-1.16565	0.0369343	4
868	1.7735	-1.24419	1
869	-1.16402	0.023195	4
870	0.916646	0.651831	9
871	-0.489721	0.013161	4
872	-0.508531	-1.32879	2
873	0.821751	-0.739291	1
874	-0.199419	0.683636	3
875	-1.82794	-1.12563	8
876	-2.14293	0.0035503	4
877	0.813625	-0.717672	1
878	1.27269	0.865545	9
879	0.209127	-0.584356	7
880	-0.606845	-1.5708	2
881	-1.74667	-0.0151285	4
882	1.04002	0.707035	9
883	-0.314648	0.993752	3
884	-0.32913	-0.890116	2
885	-1.46041	-0.966706	8
886	-0.977469	0.0178259	4
887	-0.494287	0.00686218	4
888	-0.286096	-0.133051	8
889	0.93274	-0.0247245	6
890	0.0633803	-0.983166	7
891	-0.244773	-0.579602	2
892	1.46403	-0.00371078	6
893	-0.211692	0.696103	3
894	-2.141	0.0241575	4
895	1.76117	0.00644853	6
896	0.526064	0.364341	9
897	-1.27404	-0.786478	8
898	-0.455422	-0.274386	8
899	0.790531	0.592794	9
900	0.406786	0.991436	5
901	0.437378	-0.419179	1
902	0.78622	0.589058	9
903	0.36294	-0.0372693	6
904	-2.36499	-1.31106	8
905	-1.07207	-0.746971	8
906	-2.13875	0.0237265	4
907	0.6078	-2.39914	7
908	0.331609	-1.16923	7
909	-1.30667	0.0382238	4
910	0.590609	-0.490121	1
911	-0.239767	-0.576616	2
912	-0.728737	-0.469817	8
913	-0.639679	0.542836	0
914	-0.733753	-0.213918	8
915	-0.735256	0.621312	0
916	2.07454	1.34726	9
917	1.17361	0.655412	9
918	0.148308	-0.414608	7
919	1.83788	0.839256	9
920	-0.398829	1.16231	3
921	0.366491	-1.52813	7
922	0.685185	-0.628916	1
923	-1.45427	1.00663	0
924	-0.175008	-0.498864	2
925	-0.605232	-1.74968	2
926	-0.382439	1.15523	3
927	-2.13173	0.0159707	4
928	0.93403	0.680868	9
929	-0.794304	0.00376984	4
930	-2.73696	0.0501409	4
931	-1.16764	0.01375	4
932	-0.971557	0.0004519	4
933	1.76852	-0.0046168	6
934	0.63182	-0.0236722	6
935	0.411619	0.989178	5
936	-1.82168	-1.11233	8
937	-0.629541	-0.404956	8
938	0.489472	-0.0256778	6
939	1.34505	-0.830105	1
940	1.60112	-1.06426	1
941	0.484427	1.20421	5
942	-0.0980181	1.20964	3
943	0.839228	-0.739365	1
944	-0.805414	2.60457	3
945	0.40967	-1.88248	7
946	0.798063	0.577371	9
947	0.503778	1.18821	5
948	-0.326124	-0.883762	2
949	-0.327625	0.271857	0
950	0.352016	-1.53246	7
951	0.568733	1.37181	5
952	0.628232	-0.0276421	6
953	0.396261	0.271596	9
954	-0.294767	-0.736953	2
955	0.0907047	-0.240043	7
956	0.296994	-0.984926	7
957	-1.27857	-0.811871	8
958	0.628252	-0.0241141	6
959	-0.403514	1.16232	3
960	2.08523	-1.44073	1
961	-0.165689	-0.490489	2
962	2.29854	-0.0523613	6
963	-0.440627	-1.08403	2
964	0.799939	-0.0396489	6
965	1.28246	0.873572	9
966	-0.327399	0.264318	0
967	0.152035	-0.407745	7
968	-0.805447	2.60205	3
969	-0.437566	0.351146	0
970	-0.509842	-1.32457	2
971	0.441221	-1.89422	7
972	-1.50325	0.0719121	4
973	0.939788	0.66908	9
974	-1.24287	1.02885	0
975	-0.48789	0.0199809	4
976	-0.2395	-0.578893	2
977	-1.05992	0.897615	0
978	-1.0692	-0.736096	8
979	0.293148	1.73489	5
980	2.07331	1.35191	9
981	-0.221153	0.694826	3
982	-0.440689	0.360592	0
983	0.926309	0.666744	9
984	0.407451	0.261537	9
985	-0.784269	0.00668613	4
986	-1.07457	-0.755858	8
987	-1.47063	-0.9979	8
988	-1.16462	0.0344727	4
989	0.825559	-0.734957	1
990	-0.892303	0.747982	0
991	-0.11706	-0.393037	2
992	-0.882089	0.731618	0
993	-0.425689	1.32337	3
994	0.827995	-0.728031	1
995	-0.527366	0.440763	0
996	-0.433088	1.3246	3
997	-0.208892	0.690607	3
998	0.791783	0.606469	9
999	0.497115	-0.0223155	6
