# Supplementary material for: Generative aptamer discovery using RaptGen
Source: Nat Comput Sci. 2022 Jun 2;2(6):378–86. doi: 10.1038/s43588-022-00249-6 (PMC10766510; doi:10.1038/s43588-022-00249-6)
Supplement: Supplementary file 5 — Statistical Source Data [file 43588_2022_249_MOESM5_ESM.xlsx]

## Sheet: Fig.3b left
	x	y	label
0	0.576748	-0.191067	1
1	0.0968259	2.18841	0
2	-0.128675	-1.84071	0
3	0.532096	1.48196	2
4	1.07539	-0.941252	0
5	1.64766	-0.882906	0
6	-1.93838	-0.362881	0
7	1.01053	-0.434798	0
8	0.667175	-0.755233	0
9	0.199978	-1.07427	0
10	-0.10492	-1.81705	0
11	-1.20066	-0.85621	0
12	0.537695	1.49781	0
13	-0.304174	0.890685	1
14	-1.78651	-1.46662	0
15	1.05282	-0.429413	0
16	0.679782	-0.75027	0
17	0.86473	0.592356	0
18	-0.0472098	-0.276293	2
19	0.605983	-0.219125	1
20	-0.171088	0.11378	2
21	2.37544	0.103635	0
22	-0.897104	1.08412	1
23	1.05238	-0.915884	0
24	-1.89801	0.601556	0
25	0.575394	-0.179832	1
26	-0.0516826	-0.30544	2
27	-0.274217	0.903746	1
28	-0.460772	0.211933	1
29	-0.175876	1.42301	1
30	0.257493	-0.126956	2
31	-1.68658	-1.51802	0
32	-0.361806	-0.43478	2
33	1.61357	-0.898743	0
34	-0.792157	-0.402325	1
35	-1.21396	-0.864393	0
36	-1.55698	1.47479	0
37	-0.142701	-1.84662	0
38	0.211661	1.04416	1
39	0.441198	-1.38261	0
40	-0.223607	-1.08342	1
41	-0.292187	0.89757	1
42	-0.914241	1.12563	1
43	-0.91731	0.0994019	2
44	-0.86736	1.07626	1
45	-1.3709	0.266516	2
46	0.258872	-0.121751	2
47	1.62148	0.00114379	1
48	-0.466015	-0.132417	1
49	1.33903	1.97923	0
50	-0.928016	1.90848	0
51	-0.128542	-1.84516	0
52	-0.07837	0.545971	2
53	-0.91945	-1.66981	0
54	-0.174397	0.14708	2
55	0.451665	-1.40881	0
56	0.571813	-0.184272	1
57	-0.309137	-0.679736	2
58	-1.17916	-0.888748	0
59	0.556753	0.32123	0
60	0.272946	-0.567042	2
61	-0.192574	-1.8219	0
62	-0.903621	1.88151	0
63	-0.402842	0.538221	2
64	1.66438	-0.804319	0
65	-0.675139	-1.05027	1
66	-0.0506426	-0.273407	2
67	0.832314	-2.04638	0
68	-0.894097	1.96	0
69	-0.777009	-0.414114	1
70	0.232589	1.02117	1
71	0.81113	1.04127	0
72	0.213027	0.218153	2
73	1.68832	-0.136026	1
74	-0.200413	-1.845	0
75	1.51657	0.0314635	1
76	1.27829	1.9877	0
77	-0.789627	0.182343	2
78	1.08157	-0.0701868	1
79	1.65067	0.926478	0
80	-0.807113	0.175678	2
81	1.59363	0.895941	0
82	-0.916926	1.91968	0
83	1.56078	0.0209	1
84	-0.140001	-1.1959	1
85	0.190307	-1.06203	0
86	-0.197517	-1.15687	1
87	1.27696	0.417296	0
88	0.787206	1.09327	0
89	0.237529	-0.120058	2
90	-0.496965	0.545707	2
91	0.422671	-1.39167	0
92	0.158363	0.223196	2
93	-0.0694761	-0.284452	2
94	-0.311011	-0.654121	2
95	-1.90606	-0.368271	0
96	-1.671	1.31632	0
97	-0.303808	0.944401	1
98	0.807408	1.05512	0
99	-0.466617	-0.151802	1
100	-0.103729	0.546298	2
101	-0.862842	0.163551	2
102	0.238492	-0.119573	2
103	1.05254	-0.40782	0
104	0.160045	0.239365	2
105	-0.991983	0.651209	2
106	-0.352511	-0.438432	2
107	1.58796	-0.0160359	1
108	-1.14706	-0.24457	0
109	-0.489657	0.541629	2
110	1.26495	0.401276	0
111	2.40107	0.0965207	0
112	-0.463473	0.199265	1
113	0.753552	-1.94273	0
114	-1.72088	-1.50021	0
115	-0.799323	0.167915	2
116	0.685168	-0.765263	0
117	1.7058	-0.874949	0
118	-0.182697	0.115154	2
119	-0.188121	0.116205	2
120	1.08341	-0.929154	0
121	0.263019	-0.587674	2
122	-0.309878	-0.64482	2
123	-0.373734	-1.22815	2
124	1.06204	-0.40254	0
125	-0.468075	-0.148525	1
126	-1.672	-1.50676	0
127	-1.18529	-0.876679	0
128	-1.79201	-1.48722	0
129	1.66737	-0.428868	1
130	1.57807	-0.023614	1
131	-0.741847	-0.428974	1
132	1.30727	2.00316	0
133	-0.0565502	-0.288079	2
134	-0.64839	-0.463197	1
135	-1.64262	1.32195	0
136	-0.112934	-1.84865	0
137	-0.500701	0.522631	2
138	-0.740089	-0.427604	1
139	-0.070038	0.55049	2
140	0.421751	0.665201	0
141	0.230104	0.252813	2
142	-1.896	-0.373583	0
143	-1.84407	0.620139	0
144	-0.11058	0.571753	2
145	-0.100506	0.548752	2
146	0.805713	1.0378	0
147	-0.820543	1.94839	0
148	0.255146	-0.107456	2
149	1.70462	0.0759416	1
150	0.536806	0.311286	0
151	-1.19656	-0.876222	0
152	1.03889	-0.41654	0
153	-0.202602	0.142766	2
154	0.534981	0.315441	0
155	1.0854	-0.94121	0
156	0.434998	-1.38157	0
157	-0.862389	1.1366	1
158	-0.0686616	-0.295057	2
159	0.412232	0.670504	0
160	-0.925805	1.91425	0
161	-0.0948877	1.4111	1
162	-0.68689	-0.974135	1
163	0.967419	0.0116964	1
164	-0.515549	0.528661	2
165	-1.95423	-0.382126	0
166	1.02912	-0.422884	0
167	-1.79533	-1.47718	0
168	2.38013	0.122496	0
169	-1.78832	-1.4878	0
170	-0.273285	0.90935	1
171	-1.92833	-0.378337	0
172	1.6058	0.917628	0
173	-0.131269	1.36949	1
174	0.575711	-0.201251	1
175	-0.214106	-1.8298	0
176	-1.87324	0.641031	0
177	0.806108	-1.97042	0
178	0.166614	0.224374	2
179	-0.647867	-0.970511	1
180	0.529266	1.52668	0
181	-0.308486	-0.677064	2
182	-0.0910766	-0.334589	2
183	-1.18998	-0.88	0
184	0.467045	-1.39071	0
185	-0.0523552	-0.318624	2
186	0.271478	-0.59117	2
187	-0.647576	-0.962757	1
188	-0.437452	0.219926	1
189	1.03397	-0.423303	0
190	-0.051121	-0.265029	2
191	0.825586	1.03088	0
192	-0.921347	-1.67417	0
193	0.810721	1.06041	0
194	-0.275809	-0.579376	1
195	1.64232	-0.890742	0
196	-0.0887615	1.41361	1
197	-0.913837	0.592832	2
198	-0.948248	0.609962	2
199	-0.159649	1.42458	1
200	-0.0732647	0.550022	2
201	0.81878	1.06197	0
202	1.04041	-0.42118	0
203	-0.226363	0.921521	1
204	0.37739	1.1252	1
205	-1.37215	0.0654009	2
206	0.527356	0.302152	0
207	-0.125243	-1.8247	0
208	-0.446668	0.57913	2
209	-1.68267	-1.47014	0
210	-0.300837	-0.635955	2
211	-0.469194	0.521598	2
212	0.422712	0.653862	0
213	0.592958	-0.190278	1
214	-0.0505147	-0.270329	2
215	0.459912	-1.39661	0
216	1.52907	-0.0413398	1
217	0.661935	-1.98715	1
218	1.67469	-0.887856	0
219	0.965275	-0.0140198	1
220	-0.678893	-0.968013	1
221	-0.137488	-1.11808	2
222	-0.925806	1.10911	1
223	1.72105	-0.839754	0
224	-1.6672	-1.51322	0
225	1.60198	0.918543	0
226	-0.213601	-1.09602	1
227	1.25017	1.95615	2
228	0.419028	0.681658	0
229	-0.779699	0.162078	2
230	0.168128	0.245435	2
231	-0.153658	1.50238	1
232	-0.0597551	-0.280347	2
233	1.22285	-0.0390771	1
234	-1.71819	-1.45618	0
235	-0.266347	1.46235	1
236	0.0992089	2.17878	0
237	0.238186	-0.113818	2
238	0.830926	-2.0419	0
239	2.32606	0.0997324	0
240	-0.0680071	0.535574	2
241	2.34463	0.0652817	0
242	-0.458855	0.530934	2
243	0.253621	-0.119719	2
244	-0.135377	-1.84129	0
245	-1.63577	1.35417	0
246	0.998789	0.0123366	1
247	-0.325093	-0.675238	2
248	-1.68886	-1.44505	0
249	0.68274	-0.74235	0
250	0.116248	2.15977	0
251	0.965936	-0.0022799	1
252	-0.771475	-0.395418	1
253	0.208906	0.269927	2
254	-0.318275	-0.43461	2
255	1.28284	0.408409	0
256	-0.866707	-1.67529	0
257	0.288054	-0.571517	2
258	1.59351	0.904853	0
259	0.410882	0.656572	0
260	0.533838	1.48084	0
261	0.536563	0.298147	0
262	-0.233513	1.38396	1
263	0.244215	-0.124947	2
264	-0.819849	0.557301	2
265	1.04935	0.0276927	1
266	0.159913	0.253089	2
267	-1.72286	-1.49009	0
268	-0.685807	-0.968691	1
269	0.864975	0.604644	0
270	-0.803157	0.185848	2
271	0.253178	-0.116694	2
272	1.66523	-0.911402	0
273	-1.22759	-0.180558	2
274	-0.0555494	-0.68789	2
275	-0.162791	1.4315	1
276	0.808859	-2.02421	0
277	2.39277	0.123599	0
278	1.27569	0.414802	0
279	1.05088	-0.929146	0
280	0.203813	-1.07504	0
281	-0.362173	-0.435769	2
282	-1.85796	0.630477	0
283	0.824883	0.586	0
284	-1.71155	-1.53054	0
285	-0.504979	0.523445	2
286	1.25219	-0.0286786	1
287	-0.0846962	1.43113	1
288	1.31553	1.96128	0
289	-1.84613	0.626675	0
290	0.259746	-0.114187	2
291	-0.752352	-0.445243	1
292	1.30924	2.00889	0
293	-0.643704	-0.973241	1
294	0.424862	0.662681	0
295	0.090122	2.16232	0
296	1.09321	-0.944486	0
297	-0.592657	0.758651	1
298	1.5095	0.0213749	1
299	-0.767855	-0.415416	1
300	-0.253374	0.910069	1
301	0.81753	-1.99156	0
302	1.59422	-0.0956843	1
303	-0.633516	-1.05032	1
304	1.03972	-0.914395	0
305	1.11012	-0.929025	0
306	1.56286	0.0157379	1
307	-1.03491	1.1227	1
308	-0.807977	0.176248	2
309	-0.454737	0.206133	1
310	-1.636	1.34149	0
311	0.805543	-2.03996	0
312	1.64728	-0.887271	0
313	2.38336	0.100445	0
314	-0.111101	-1.11432	1
315	1.71698	-0.848679	0
316	-0.092691	-1.83724	0
317	0.0734257	2.18617	0
318	0.533524	1.48553	0
319	0.796945	1.01159	0
320	0.200778	-1.07486	0
321	-1.90496	-0.368781	0
322	-0.804912	0.162206	2
323	-0.110547	-1.09625	1
324	-0.219333	1.38352	1
325	1.60763	0.927476	0
326	-0.941484	1.09681	1
327	-0.173044	1.36582	1
328	0.200735	-0.588397	2
329	0.194946	1.033	1
330	-0.14197	-1.84258	0
331	-1.25023	0.224205	2
332	1.56297	-0.104388	1
333	-0.102309	-1.85251	0
334	-0.0375451	-0.697557	2
335	-1.42661	0.0699438	2
336	0.199118	-1.06788	0
337	-0.663785	-0.939098	1
338	0.814247	-2.03985	0
339	1.2749	0.421111	0
340	0.252028	-0.11831	2
341	-0.195624	-1.28426	1
342	-0.304509	-0.648819	2
343	-1.8978	-0.365541	0
344	-0.462048	-0.165519	1
345	1.72331	-0.842076	0
346	0.519622	1.48096	0
347	1.63574	-0.884262	0
348	-0.835776	0.586206	2
349	0.605968	-0.188906	1
350	0.142386	0.250933	2
351	1.5007	0.0752997	1
352	-0.525017	0.530955	2
353	-1.89031	0.614112	0
354	-0.829306	0.168025	2
355	-0.0594861	0.538346	2
356	0.271446	-0.554062	2
357	-0.0335469	0.560559	2
358	-0.884988	-1.68211	0
359	-0.880604	1.87959	0
360	0.201175	-1.07947	0
361	0.694994	-0.739804	0
362	1.57782	-0.106381	1
363	1.28395	0.409266	0
364	-1.71764	-1.49548	0
365	1.26802	1.9522	2
366	-1.65965	-1.50634	0
367	0.417882	0.666923	0
368	0.802354	-1.97061	0
369	0.41527	0.655342	0
370	1.69397	-0.898679	0
371	1.69779	-0.826677	0
372	-1.16713	-0.891651	0
373	1.60617	0.912412	0
374	-1.43778	0.272014	2
375	1.09966	-0.776229	1
376	-0.918184	0.616498	2
377	-0.290522	0.915942	1
378	1.0698	-0.930399	0
379	-1.56138	-0.614327	1
380	0.471999	-1.42014	0
381	0.106262	2.16767	0
382	1.62551	-0.868811	0
383	-0.930547	1.93302	0
384	-0.233009	-1.83518	0
385	0.152434	0.248185	2
386	-0.786462	1.94436	0
387	0.268022	-0.571509	2
388	-1.39103	0.217509	2
389	-0.844847	1.94301	0
390	0.455035	-1.41059	0
391	-0.307315	0.894282	1
392	-1.59877	-1.39135	2
393	0.201446	-1.05019	0
394	1.67524	-0.891815	0
395	-1.10883	-0.237278	0
396	-1.87784	0.619567	0
397	-0.523569	0.525226	2
398	-0.854706	1.98278	0
399	-0.802806	0.157506	2
400	-0.111908	0.573763	2
401	-0.795052	0.160152	2
402	-0.842793	1.97023	0
403	2.38822	0.0969967	0
404	1.59599	-0.891929	0
405	-0.488777	0.524185	2
406	1.28258	1.98492	0
407	-0.176614	-1.07863	1
408	-0.16376	-1.21476	1
409	0.278989	-0.589609	2
410	0.863555	0.585279	0
411	-1.01478	1.08032	1
412	-0.984682	1.86938	0
413	0.198937	-1.07992	0
414	-1.35853	0.218919	2
415	0.86121	0.576879	0
416	-0.506201	0.537677	2
417	1.68623	-0.879526	0
418	-0.0994735	0.534222	2
419	0.284934	-0.569548	2
420	-0.874927	-1.64674	0
421	-0.0793562	-0.294739	2
422	-0.833663	1.92416	0
423	-1.88716	-0.349523	0
424	1.6137	0.904274	0
425	-1.83645	0.577062	0
426	-1.42745	0.338904	2
427	0.837061	-2.03926	0
428	0.530174	0.312747	0
429	-0.965973	0.637462	2
430	0.4102	0.669801	0
431	-0.516854	0.532186	2
432	2.36572	0.0946786	0
433	-1.34958	0.284369	2
434	1.27168	0.401683	0
435	-0.762914	-0.410519	1
436	0.208758	-1.08301	0
437	0.68835	-0.756688	0
438	-1.64022	1.34972	0
439	1.89893	0.133696	1
440	-0.237403	-1.14945	1
441	0.674981	-0.761955	0
442	-0.514772	0.527719	2
443	0.181745	1.05601	1
444	-0.061409	-0.326057	2
445	0.278164	-0.543309	2
446	-0.0677361	0.550744	2
447	0.0936816	2.19532	0
448	0.271716	-0.570511	2
449	0.237423	0.218967	2
450	-0.933291	1.91156	0
451	-0.0921573	0.539156	2
452	0.251436	-0.122102	2
453	-0.76657	-0.418538	1
454	-1.9461	-0.373372	0
455	0.824584	0.59179	0
456	1.27169	0.430777	0
457	-0.761855	-0.401052	1
458	-0.0579412	-0.30498	2
459	-0.266249	0.9099	1
460	-1.68067	-1.50541	0
461	1.70398	-0.828363	0
462	-0.206442	-1.13289	1
463	0.214096	1.00989	1
464	-0.503741	0.534494	2
465	-0.813462	0.175372	2
466	0.0895587	2.18134	0
467	-1.41855	0.189668	2
468	0.667298	-0.760104	0
469	-1.76636	-1.48623	0
470	0.221991	0.242259	2
471	-1.95504	-0.375622	0
472	0.834003	-2.03016	0
473	0.773784	-1.96635	0
474	-0.743849	-1.05549	1
475	1.60519	-0.0399149	1
476	-1.77239	-1.44013	0
477	-0.207392	-1.23948	1
478	0.861217	0.579672	0
479	-0.0561946	-0.279866	2
480	-0.0278362	-0.683467	2
481	-0.100209	-1.83803	0
482	-1.72459	-1.47318	0
483	-0.429863	0.553106	2
484	-0.167849	-1.12265	1
485	0.81463	-2.04327	0
486	1.91899	0.205992	1
487	0.812521	-2.01639	0
488	-1.21209	-0.867208	0
489	1.00285	-0.00450131	1
490	-0.768746	-0.412073	1
491	-0.497461	0.540543	2
492	0.270438	-0.603146	2
493	1.59954	0.892242	0
494	-0.0721434	-0.286565	2
495	1.06478	-0.426141	0
496	0.268125	-0.585355	2
497	1.26836	0.41596	0
498	-1.93182	-0.387781	0
499	0.525238	1.49381	0
500	0.677082	-0.751154	0
501	1.55259	-0.0047517	1
502	-1.82481	-1.41419	0
503	-0.187107	-1.12756	1
504	0.805352	0.657553	0
505	1.6098	-0.12045	1
506	-0.163205	-1.10958	1
507	0.419255	0.647912	0
508	-0.187342	0.176777	2
509	0.847573	0.587834	0
510	-0.848954	-1.69783	0
511	0.693265	-0.757738	0
512	-0.176701	0.162144	2
513	-0.51155	0.519226	2
514	0.555995	-0.202548	1
515	0.552112	1.51474	0
516	-1.41797	0.257961	2
517	1.05329	-0.906636	0
518	-1.00903	0.645519	2
519	-0.785819	-0.944415	1
520	-1.69077	-1.47849	0
521	1.72109	-0.883364	0
522	0.825737	0.592467	0
523	-0.0991393	-1.80287	0
524	-0.301583	0.916676	1
525	-1.94836	-0.361912	0
526	-1.19525	-0.858876	0
527	-1.45807	0.157936	2
528	-1.73554	-1.51793	0
529	-1.86602	0.598454	0
530	-0.0430638	-0.304113	2
531	-1.12725	-0.249914	0
532	-0.0506024	-0.331082	2
533	-1.3948	0.190193	2
534	0.591082	-0.210908	1
535	0.578772	-0.233143	1
536	-0.0660667	0.570847	2
537	-0.319499	-0.634565	2
538	-1.17429	-0.274306	0
539	0.22714	1.02622	1
540	0.227455	-0.138135	2
541	-1.18708	-0.884795	0
542	0.539677	0.304117	0
543	-0.468495	0.227005	1
544	-0.27835	0.903152	1
545	0.791549	0.999293	0
546	0.800318	-1.97332	0
547	-0.231356	1.43063	1
548	-0.850608	1.07773	1
549	-1.20964	-0.865454	0
550	0.20861	1.02135	1
551	-1.84118	-0.434257	0
552	-1.06154	-0.907035	1
553	0.231327	1.01134	1
554	-0.277655	0.942784	1
555	-0.125592	1.40148	1
556	0.187893	1.03377	1
557	-0.43616	-0.144457	1
558	0.539652	1.46983	0
559	0.307302	1.03978	1
560	0.252189	-0.130866	2
561	1.08767	-0.931371	0
562	-0.692053	-0.397005	1
563	0.687402	-0.761934	0
564	-0.472857	0.200382	1
565	-1.91268	-0.376774	0
566	0.964658	-0.0107696	1
567	0.182761	-1.06612	0
568	0.173425	-1.07341	0
569	0.211616	-1.06803	0
570	-0.217791	1.40224	1
571	1.29559	0.411347	0
572	0.688556	-0.768872	0
573	-0.173109	1.38956	1
574	0.69033	-0.762281	0
575	-0.189179	0.0986054	2
576	0.846962	0.595109	0
577	0.973207	-0.0206118	1
578	-1.78929	-0.43637	0
579	0.41608	0.677013	0
580	-1.69345	-1.51268	0
581	-0.0970492	0.56367	2
582	-0.956256	0.636876	2
583	-1.67731	1.31739	0
584	0.682576	-0.760738	0
585	-0.875758	-1.68775	0
586	-0.0664871	1.43213	1
587	-1.71601	-1.49955	0
588	1.25967	0.425195	0
589	1.61888	0.143776	1
590	-0.434837	-0.17991	1
591	1.70018	-0.835908	0
592	-1.8932	0.618076	0
593	-0.453914	-0.12807	1
594	-0.0817743	0.544005	2
595	-0.888206	-1.64934	0
596	0.456055	-1.38431	0
597	0.423327	0.671471	0
598	-0.232946	1.40594	1
599	1.30503	1.98924	0
600	0.868175	0.573506	0
601	-1.06111	1.10531	1
602	1.03273	-0.42695	0
603	0.78759	-2.02754	0
604	1.03186	-0.431881	0
605	1.59623	0.922239	0
606	1.29524	0.423161	0
607	0.838896	0.593736	0
608	0.265554	-0.111686	2
609	-1.64955	1.31906	0
610	-1.18148	-0.27456	0
611	-1.94039	-0.359267	0
612	-0.18243	0.124361	2
613	1.27732	0.420886	0
614	-1.20267	-0.864335	0
615	-1.38659	0.184531	2
616	-0.950644	1.09675	1
617	-0.0791679	-0.294912	2
618	0.451322	-1.38557	0
619	0.585325	-0.202945	1
620	-0.891055	-1.67087	0
621	0.675594	-0.755036	0
622	1.56305	-0.0239697	1
623	0.242238	-0.12492	2
624	0.18697	-1.05827	0
625	-1.78643	-1.44647	0
626	0.524014	1.48571	0
627	-0.307303	-0.672883	2
628	1.52387	0.00932393	1
629	-1.5927	1.43046	0
630	0.119474	2.19279	0
631	0.121507	2.18668	0
632	0.414259	0.661942	0
633	-0.940436	-1.0648	1
634	0.264445	-0.57596	2
635	-1.42529	-0.323008	0
636	0.146248	2.16475	0
637	0.839749	0.574339	2
638	1.57627	-0.872791	2
639	-1.62257	1.35651	0
640	1.63001	0.021025	1
641	1.28489	0.416467	0
642	0.207212	0.235546	2
643	0.793188	1.05564	0
644	-1.18242	-0.910857	0
645	-1.21617	-0.863221	0
646	1.60881	-0.0358059	1
647	0.975964	0.00147019	1
648	-1.30828	1.6269	0
649	0.404788	0.665295	0
650	-0.0652159	-0.27326	2
651	0.555288	1.49405	0
652	2.38245	0.114981	0
653	-0.0154875	-0.737153	2
654	-1.12676	-0.229881	0
655	-0.090138	0.559676	2
656	1.56989	-0.0270178	1
657	1.62249	0.0987819	1
658	0.802617	-2.03504	0
659	-1.4414	0.260524	2
660	-0.719802	-0.481829	1
661	-0.499792	0.523375	2
662	0.258283	-0.0859949	2
663	0.800371	0.604939	0
664	-0.188657	-1.08188	1
665	0.261357	1.03969	1
666	-0.190833	0.102572	2
667	1.01155	-0.420292	0
668	-0.678309	-0.999594	1
669	-0.856073	-1.70077	0
670	2.39522	0.100043	0
671	-1.69973	-1.47947	0
672	-0.385562	-0.465748	2
673	1.02216	-0.415513	0
674	2.37478	0.104801	0
675	-0.451828	0.212031	1
676	1.64754	-0.876144	0
677	0.581591	-0.1684	1
678	0.528325	0.304923	0
679	1.70273	-0.870672	0
680	-0.201358	1.40011	1
681	0.136826	0.228687	2
682	1.25437	0.39626	0
683	0.188126	-1.08658	1
684	0.827634	-2.04912	0
685	-0.0729282	-0.282679	2
686	-0.180531	0.162041	2
687	-0.0882336	0.545246	2
688	-0.937787	0.629438	2
689	1.56444	0.0104916	1
690	-0.752004	-0.42467	1
691	0.0586336	-1.06449	1
692	-0.795108	0.162889	2
693	1.69907	-0.878671	0
694	-0.979447	0.655977	2
695	0.345729	1.03887	1
696	-1.20618	-0.882331	0
697	-0.28532	0.913683	1
698	-0.478521	0.533534	2
699	-0.436039	-0.139786	1
700	-1.20158	-0.896779	0
701	0.532642	1.47448	0
702	-0.439861	0.532958	1
703	-0.725118	-0.958508	1
704	-0.0615383	-0.709241	2
705	-0.301217	-0.670125	2
706	-0.691834	-0.992052	1
707	1.6202	0.883313	0
708	-0.213163	0.131868	2
709	0.302966	0.958739	1
710	0.193341	-1.07453	0
711	-0.881321	1.97608	0
712	0.228218	-0.570184	2
713	-0.752722	-0.405763	1
714	0.456212	-1.38886	0
715	-0.23239	1.41293	1
716	0.534531	0.305248	0
717	-0.140702	1.48371	1
718	-0.162205	0.177351	2
719	-0.0771197	-0.286253	2
720	-1.68437	1.31862	0
721	1.05435	-0.937881	0
722	0.577029	-0.172078	1
723	1.27887	0.426874	0
724	-1.40585	0.315408	2
725	0.207952	-0.125742	2
726	0.247133	-0.128334	2
727	-0.795664	0.15969	2
728	-0.0821351	0.560291	2
729	0.827076	-2.0167	0
730	-1.12664	-0.248164	0
731	1.18639	1.87366	0
732	-0.220555	0.130545	2
733	-0.289896	0.899128	1
734	-0.606872	-1.00642	1
735	0.766448	1.09211	0
736	-1.32906	0.199334	2
737	-0.187786	0.110661	2
738	-0.0788371	-1.84868	0
739	-0.476438	0.524481	2
740	1.54375	0.0443705	1
741	1.64195	0.9354	0
742	-0.800414	0.195117	2
743	-0.808775	0.171354	2
744	-1.19316	-0.883019	0
745	-0.130387	-1.13534	1
746	-0.814143	1.96359	0
747	-0.33151	-0.677287	2
748	-1.19524	-0.881844	0
749	-0.346829	0.940712	1
750	1.718	-0.858229	0
751	-0.784539	-0.463905	1
752	-0.929931	0.604876	2
753	0.197913	-1.04675	0
754	-0.221114	1.4189	1
755	-0.986202	1.82395	0
756	-0.255992	1.3948	1
757	-1.18184	-0.879861	0
758	1.05679	-0.910937	0
759	-1.21048	-0.881983	0
760	0.804319	-2.03016	0
761	0.815072	0.572858	0
762	-0.0979402	0.551669	2
763	-1.25782	1.63459	0
764	-1.09971	-0.234832	0
765	0.641633	1.34534	0
766	1.2939	0.408708	0
767	-0.173904	1.42899	1
768	-0.270596	1.39583	1
769	-0.252003	1.34558	1
770	1.60884	0.0562383	1
771	-1.45962	0.181639	2
772	-0.96326	0.619115	2
773	0.802939	1.0338	0
774	0.288825	-0.588215	2
775	-0.0400445	0.542814	2
776	-1.20521	-0.883228	0
777	1.56001	0.0630658	1
778	-0.297254	-0.662165	2
779	-0.9552	0.626739	2
780	-1.84456	0.594889	0
781	1.66719	-0.883227	0
782	0.403697	0.678346	0
783	-0.491743	0.520227	2
784	2.36837	0.149155	0
785	-0.175838	-1.09524	1
786	-1.71127	-1.47392	0
787	-0.119751	-1.83639	0
788	0.0901804	2.10794	0
789	-0.792291	-0.43048	1
790	0.241924	-0.594975	2
791	-1.34933	0.136079	2
792	-0.191898	0.118529	2
793	0.855523	0.580578	0
794	1.68341	-0.903841	0
795	0.418472	0.662258	0
796	1.31402	1.96618	0
797	2.4003	0.111082	0
798	-1.19336	-0.865055	0
799	0.408383	0.698729	0
800	-1.95746	-0.353549	0
801	1.56471	-0.162741	1
802	0.0949947	2.18147	0
803	-1.83603	0.609115	0
804	-0.192073	-1.14441	1
805	1.0733	-0.94722	0
806	-0.310482	-0.647588	2
807	-0.824051	0.144489	2
808	-0.108553	1.4345	1
809	-0.110025	-1.81987	0
810	1.03212	-0.399141	0
811	-0.763014	-1.70289	0
812	-0.484343	0.524085	2
813	-0.973581	0.642566	2
814	0.669587	-0.745639	0
815	-0.824221	0.183061	2
816	-1.40966	0.217615	2
817	0.56304	-0.162976	1
818	0.807995	1.04789	0
819	-1.88203	-0.415748	0
820	-0.956544	0.6332	2
821	-0.967341	0.628532	2
822	0.276546	-0.580785	2
823	-1.42137	0.28579	2
824	1.59041	0.916139	0
825	-0.767362	-0.413081	1
826	0.273036	-0.593197	2
827	-0.808227	0.173077	2
828	0.100373	2.18663	0
829	-0.487262	0.521488	2
830	-1.12231	-0.228648	0
831	1.27242	1.9715	0
832	1.01401	-0.107168	1
833	1.61478	0.923186	0
834	1.07171	-0.947811	0
835	-0.854022	1.98712	0
836	-0.108173	-1.82628	0
837	-0.22761	1.43419	1
838	-0.0560002	-0.278163	2
839	1.05103	-0.929877	0
840	-0.885109	1.91623	0
841	0.146927	2.09483	0
842	1.28192	0.397639	0
843	1.65867	0.882333	0
844	-0.910614	-1.63287	0
845	1.25052	1.90607	0
846	-0.820616	0.175452	2
847	1.31123	1.98302	0
848	-0.1841	0.139573	2
849	-1.72584	-1.51094	0
850	1.60284	0.915858	0
851	1.27322	0.40365	0
852	0.677186	-0.762818	0
853	-0.817147	0.158411	2
854	-0.0384769	-0.280873	2
855	-0.0526254	-0.274448	2
856	-0.699664	-1.06419	1
857	-0.947521	0.630109	2
858	1.28393	0.420245	0
859	0.584196	-0.202774	1
860	-1.89344	0.646733	0
861	-0.815206	0.190617	2
862	0.251125	-0.116574	2
863	1.23211	1.89759	0
864	-0.95995	1.08602	1
865	0.135479	2.13643	0
866	0.221535	0.228006	2
867	1.59891	0.928366	0
868	-1.19934	-0.870817	0
869	-0.145571	-1.8326	0
870	0.830675	1.03241	0
871	-0.688157	-0.943032	1
872	-0.0394184	-0.280889	2
873	-0.180398	-1.21699	1
874	-1.61911	1.34615	0
875	-0.799062	0.157721	2
876	0.852477	0.615849	0
877	0.583666	-0.189459	1
878	0.0800127	2.09325	0
879	-0.0284074	1.72205	1
880	-1.50659	0.332061	2
881	-1.09579	-0.206548	0
882	1.00873	-0.419111	0
883	-1.90924	0.618077	0
884	-0.0923047	-1.16123	1
885	-1.90952	-0.393778	0
886	-0.0612805	-0.303495	2
887	0.14881	0.211031	2
888	-0.0828516	0.575155	2
889	0.235876	-0.588064	2
890	0.573612	-0.191897	1
891	-0.565617	0.782768	1
892	2.37601	0.0954779	0
893	0.55124	1.4368	0
894	0.680578	-0.75408	0
895	-1.18661	-0.914387	0
896	-0.906892	-1.65241	0
897	-0.130527	1.60235	1
898	0.144405	0.218736	2
899	0.598699	-0.210461	1
900	1.06039	-0.782057	1
901	-0.700658	1.19861	1
902	-0.315275	-0.6717	2
903	-0.813717	0.154933	2
904	-0.333854	-0.665834	2
905	0.163368	0.216238	2
906	0.167344	0.240361	2
907	-1.72205	-1.49098	0
908	2.38645	0.100133	0
909	0.590635	-0.205854	1
910	0.414581	0.665995	0
911	-0.846506	1.06963	1
912	2.38898	0.092866	0
913	-0.466003	-0.136179	1
914	0.183325	0.238488	2
915	0.546147	1.46836	0
916	0.550875	1.46991	0
917	-0.983073	1.87209	0
918	0.814566	-2.02096	0
919	1.60398	0.912967	0
920	-0.808199	0.173369	2
921	1.23842	1.97746	0
922	0.685232	-0.747276	0
923	-0.0778577	0.556497	2
924	0.535516	0.301633	0
925	-0.137408	1.60562	1
926	-0.1735	0.133365	2
927	-0.0778417	0.54149	2
928	-0.73982	-0.991133	1
929	-0.0774478	0.566445	2
930	1.30285	1.96964	0
931	1.26415	1.99331	0
932	0.458775	-1.39427	0
933	-1.82418	-0.420286	0
934	-1.68046	-1.52266	0
935	-0.858734	-1.65223	0
936	0.810697	-2.00697	0
937	-0.823779	1.95722	0
938	0.269272	-0.597736	2
939	-0.803027	0.160846	2
940	-0.77995	-0.398696	1
941	0.413315	0.651542	0
942	-0.278509	0.935389	1
943	-1.83939	-0.431424	0
944	0.201407	-1.04746	0
945	-1.90265	-0.371962	0
946	-0.453998	-0.144313	1
947	0.436909	-1.36674	0
948	0.207064	0.251254	2
949	1.04458	-0.418215	0
950	0.342529	1.04983	1
951	-0.31192	-0.640587	2
952	1.52855	0.071432	1
953	-0.315421	-0.666441	2
954	0.692242	-0.76824	0
955	0.571313	-0.227654	1
956	-0.744132	-0.496856	1
957	0.633753	-2.02719	1
958	-0.861165	-1.66059	0
959	-0.106466	-1.85528	0
960	-1.17639	-0.881416	0
961	-0.976669	1.83795	0
962	-1.89422	-0.426157	0
963	1.07647	-0.923586	0
964	1.57974	-0.0470618	1
965	1.65554	-0.899155	0
966	0.862793	0.580032	0
967	0.200204	0.246973	2
968	-0.874007	1.94825	0
969	1.62017	0.917422	0
970	1.66987	-0.880343	0
971	-0.949791	1.09613	1
972	0.802388	1.03269	2
973	-0.280744	0.915007	1
974	1.65961	-0.848372	0
975	-0.19013	-1.11239	1
976	0.272769	-0.571604	2
977	-0.38116	0.534076	2
978	1.69001	-0.881538	0
979	-0.483292	-0.146661	1
980	0.84925	0.59222	0
981	1.27582	0.399866	0
982	1.27475	-0.0690767	1
983	1.639	-0.910579	0
984	-0.186439	-1.12307	1
985	0.514696	0.311231	0
986	-0.885089	-1.66092	0
987	-0.070957	-1.85093	0
988	-0.152961	-1.17173	1
989	-0.308658	-0.652911	2
990	-0.30329	-0.662654	2
991	-0.675523	1.03449	1
992	-1.46011	0.299966	2
993	1.70007	-0.858427	0
994	-0.22174	-1.21388	1
995	-0.164828	-1.84129	0
996	0.990833	0.00403116	1
997	-0.811613	0.201136	2
998	0.253859	-0.123473	2
999	-0.0846659	0.557973	2

## Sheet: Fig.3b right
	x	y	label
0	1.32106	-0.605683	1
1	0.34836	-0.00627556	0
2	-0.926857	-0.967992	0
3	0.122856	-0.61178	2
4	0.634424	-0.406644	0
5	0.0925395	0.112573	0
6	0.947279	1.36235	0
7	1.13949	1.08659	0
8	0.948569	0.160723	0
9	-0.935345	-0.0581303	0
10	-0.921838	-0.964946	0
11	0.740554	0.442062	0
12	0.144294	-0.633142	0
13	1.62542	-0.427192	1
14	0.477896	-0.250752	0
15	1.13487	1.13002	0
16	0.932863	0.181926	0
17	-2.07833	0.250296	0
18	-0.722134	1.00247	2
19	1.33138	-0.595406	1
20	-0.168378	1.00286	2
21	-0.291502	-0.498798	0
22	0.882485	-1.04021	1
23	0.624745	-0.387552	0
24	1.40377	0.748907	0
25	1.33106	-0.620481	1
26	-0.716258	0.996757	2
27	1.65459	-0.410353	1
28	2.30907	-0.199243	1
29	0.117055	-1.62575	1
30	-0.5142	0.973472	2
31	0.472629	-0.237896	0
32	-1.25241	0.98327	2
33	0.089188	0.116712	0
34	1.08307	-0.915712	1
35	0.734391	0.445933	0
36	1.02014	-0.0120813	0
37	-0.927271	-0.9719	0
38	-1.8896	-0.975534	1
39	-0.867882	-0.169671	0
40	-0.922936	-1.60383	1
41	1.63782	-0.427513	1
42	0.880006	-0.985206	1
43	0.0841938	0.836707	2
44	0.865288	-1.02488	1
45	0.256193	1.92059	2
46	-0.517983	0.995835	2
47	-0.325725	-1.39227	1
48	1.96333	-0.201836	1
49	0.160483	-0.47511	0
50	0.624132	0.616439	0
51	-0.919728	-0.96818	0
52	-0.336611	1.17427	2
53	0.34029	-0.652036	0
54	-0.168619	1.07674	2
55	-0.870741	-0.168796	0
56	1.3256	-0.588657	1
57	-1.11541	1.22186	2
58	0.735958	0.458867	0
59	-1.56968	0.484765	0
60	-0.890105	1.03946	2
61	-0.92729	-0.975084	0
62	0.625365	0.61279	0
63	-0.0298313	0.995535	2
64	0.0899056	0.115602	0
65	0.343204	-1.50661	1
66	-0.746245	0.917894	2
67	-0.93879	-0.695341	0
68	0.616161	0.628742	0
69	1.08909	-0.93889	1
70	-1.89615	-0.947592	1
71	-1.81362	-0.924758	0
72	-0.409026	1.09253	2
73	-0.319661	-1.48423	1
74	-0.918786	-0.988491	0
75	-0.320966	-1.50833	1
76	0.150198	-0.439004	0
77	0.0849787	0.802359	2
78	0.611573	-1.48054	1
79	-0.275597	-0.416556	0
80	0.0873691	0.828951	2
81	-0.270767	-0.413809	0
82	0.63694	0.59819	0
83	-0.337284	-1.55219	1
84	-0.877531	-1.44264	1
85	-0.933797	-0.0526124	0
86	-0.929355	-1.58359	1
87	-0.372912	-0.417921	0
88	-1.79774	-0.92139	0
89	-0.517508	1.06855	2
90	-0.0361437	1.00686	2
91	-0.865719	-0.155497	0
92	-0.407014	1.00138	2
93	-0.719407	0.927746	2
94	-1.11381	1.20579	2
95	0.941852	1.35038	0
96	1.03459	-0.00775763	0
97	1.59867	-0.385107	1
98	-1.81831	-0.942334	0
99	1.95134	-0.193598	1
100	-0.206483	1.09727	2
101	0.0854448	0.82541	2
102	-0.508287	1.09965	2
103	1.12376	1.11488	0
104	-0.424259	1.11005	2
105	0.248946	1.19927	2
106	-1.25107	0.963445	2
107	-0.30104	-1.39277	1
108	1.58031	0.502971	0
109	-0.0356973	1.02146	2
110	-0.37737	-0.399149	0
111	-0.289723	-0.494974	0
112	2.32819	-0.209104	1
113	-0.931521	-0.721681	0
114	0.483223	-0.235881	0
115	0.0953762	0.836062	2
116	0.918306	0.176075	0
117	0.0906102	0.119155	0
118	-0.181322	1.10778	2
119	-0.177097	1.09164	2
120	0.64868	-0.404958	0
121	-0.914863	1.15212	2
122	-1.12305	1.20575	2
123	0.249498	1.20984	2
124	1.11811	1.10042	0
125	1.93829	-0.222522	1
126	0.475798	-0.235743	0
127	0.725484	0.450583	0
128	0.485502	-0.2451	0
129	-0.31718	-1.46375	1
130	-0.327462	-1.56823	1
131	1.04947	-0.949112	1
132	0.15061	-0.461879	0
133	-0.708813	1.00537	2
134	1.0396	-0.931603	1
135	1.02163	-0.0200768	0
136	-0.930933	-0.974083	0
137	-0.0325635	1.01561	2
138	1.08605	-0.958731	1
139	-0.332136	1.02205	2
140	-1.52725	0.40832	0
141	-0.419153	1.07664	2
142	0.934793	1.36545	0
143	1.40878	0.719554	0
144	-0.336456	1.02253	2
145	-0.336778	1.15489	2
146	-1.83185	-0.948577	0
147	0.623988	0.623027	0
148	-0.506319	1.07305	2
149	-0.33355	-1.44917	1
150	-1.57007	0.487689	0
151	0.728004	0.444799	0
152	1.13074	1.11285	0
153	-0.178185	1.11125	2
154	-1.57652	0.475968	0
155	0.644251	-0.414	0
156	-0.884018	-0.159032	0
157	0.868289	-1.06581	1
158	-0.71837	0.924052	2
159	-1.51776	0.403346	0
160	0.622	0.624442	0
161	0.165029	-1.46805	1
162	0.34471	-1.61671	1
163	0.628854	-1.40946	1
164	-0.0377531	0.983312	2
165	0.942522	1.35651	0
166	1.12481	1.11499	0
167	0.472584	-0.231587	0
168	-0.289279	-0.501236	0
169	0.481454	-0.24542	0
170	1.64049	-0.411197	1
171	0.934565	1.39485	0
172	-0.268255	-0.424864	0
173	0.0973326	-1.52757	1
174	1.34248	-0.592758	1
175	-0.917427	-0.971108	0
176	1.38346	0.72043	0
177	-0.957593	-0.727241	0
178	-0.418388	1.09102	2
179	0.354566	-1.62254	1
180	0.132678	-0.617354	0
181	-1.11675	1.23035	2
182	-0.735796	0.955258	2
183	0.722436	0.464658	0
184	-0.873787	-0.152503	0
185	-0.735333	0.983114	2
186	-0.874606	1.06588	2
187	0.35821	-1.62487	1
188	2.32962	-0.243224	1
189	1.15805	1.06839	0
190	-0.732448	0.904458	2
191	-1.83004	-0.945035	0
192	0.324573	-0.638014	0
193	-1.79773	-0.940579	0
194	2.34914	-0.371217	1
195	0.0857026	0.110659	0
196	0.0933795	-1.53911	1
197	0.249958	1.2131	2
198	0.252564	1.21062	2
199	0.111968	-1.63909	1
200	-0.342989	1.16408	2
201	-1.82067	-0.94536	0
202	1.12389	1.10616	0
203	1.59334	-0.438182	1
204	-1.81544	-0.949991	1
205	0.302637	1.88538	2
206	-1.57829	0.498358	0
207	-0.914177	-0.976354	0
208	-0.0257116	1.02057	2
209	0.47949	-0.264731	0
210	-1.1105	1.19748	2
211	-0.0337817	1.0063	2
212	-1.52237	0.409317	0
213	1.31308	-0.594884	1
214	-0.725249	0.964496	2
215	-0.87012	-0.17098	0
216	-0.326083	-1.558	1
217	-0.952547	-0.864204	1
218	0.0917875	0.109202	0
219	0.61749	-1.48916	1
220	0.351051	-1.49371	1
221	-0.980406	-1.3445	2
222	0.879143	-1.09706	1
223	0.0912991	0.113666	0
224	0.469307	-0.236591	0
225	-0.264256	-0.429198	0
226	-0.915607	-1.57072	1
227	-0.0305995	0.978168	2
228	-1.53599	0.403498	0
229	0.0883138	0.843474	2
230	-0.417726	1.05003	2
231	0.131035	-1.47465	1
232	-0.75203	0.930779	2
233	0.455497	-1.51964	1
234	0.479757	-0.24141	0
235	0.122128	-1.55383	1
236	0.3504	0.00778017	0
237	-0.507492	1.087	2
238	-0.923642	-0.707285	0
239	-0.29654	-0.490994	0
240	-0.338367	1.19993	2
241	-0.276193	-0.531207	0
242	-0.029095	1.03311	2
243	-0.507857	1.08707	2
244	-0.909017	-0.979858	0
245	1.03086	-0.0213202	0
246	0.624622	-1.48965	1
247	-1.11498	1.22979	2
248	0.464328	-0.222454	0
249	0.927229	0.178149	0
250	0.33929	0.0124618	0
251	0.629417	-1.51193	1
252	1.0779	-0.903424	1
253	-0.426041	1.07387	2
254	-1.25039	0.962848	2
255	-0.366024	-0.428354	0
256	0.326489	-0.646631	0
257	-0.892897	1.08746	2
258	-0.265592	-0.419537	0
259	-1.52586	0.415302	0
260	0.141516	-0.624489	0
261	-1.56707	0.468295	0
262	0.133054	-1.50937	1
263	-0.503697	1.05701	2
264	0.265848	1.16872	2
265	0.602634	-1.44534	1
266	-0.424832	1.11311	2
267	0.479978	-0.235896	0
268	0.357355	-1.5295	1
269	-2.07567	0.264056	0
270	0.0829122	0.825921	2
271	-0.507223	1.0287	2
272	0.0943018	0.100666	0
273	0.298045	1.85953	2
274	-1.08687	0.660678	2
275	0.112329	-1.65137	1
276	-0.955345	-0.734467	0
277	-0.290965	-0.496561	0
278	-0.390189	-0.390996	0
279	0.636094	-0.422802	0
280	-0.936264	-0.0570054	0
281	-1.24328	0.97746	2
282	1.39814	0.740438	0
283	-2.08196	0.252591	0
284	0.472862	-0.244332	0
285	-0.0333134	1.01643	2
286	0.476912	-1.51374	1
287	0.113607	-1.42618	1
288	0.166621	-0.472979	0
289	1.39248	0.725133	0
290	-0.522036	1.03456	2
291	1.08976	-0.946178	1
292	0.162505	-0.454555	0
293	0.351626	-1.62559	1
294	-1.53185	0.414036	0
295	0.344532	0.00039915	0
296	0.632977	-0.402822	0
297	2.31839	-0.422288	1
298	-0.334293	-1.50019	1
299	1.10071	-0.951677	1
300	1.62247	-0.397932	1
301	-0.940275	-0.708219	0
302	-0.339634	-1.38422	1
303	0.345342	-1.53208	1
304	0.638471	-0.418841	0
305	0.630162	-0.39832	0
306	-0.334315	-1.56089	1
307	0.870426	-1.00584	1
308	0.0874495	0.830435	2
309	2.30884	-0.219612	1
310	1.01556	-0.0110648	0
311	-0.922727	-0.709126	0
312	0.0922386	0.115266	0
313	-0.284534	-0.505793	0
314	-0.934914	-1.59973	1
315	0.0874848	0.128948	0
316	-0.908601	-0.970925	0
317	0.343777	0.0114282	0
318	0.148893	-0.642285	0
319	-1.82505	-0.946566	0
320	-0.943086	-0.0503222	0
321	0.941997	1.37923	0
322	0.0897631	0.8051	2
323	-0.932814	-1.46935	1
324	0.120501	-1.65594	1
325	-0.27159	-0.415674	0
326	0.921261	-1.1062	1
327	0.123756	-1.43687	1
328	-0.905033	1.12774	2
329	-1.90075	-0.97308	1
330	-0.908575	-0.96351	0
331	0.250167	1.94601	2
332	-0.337004	-1.53395	1
333	-0.911279	-0.980706	0
334	-1.0841	0.665369	2
335	0.324168	1.85587	2
336	-0.950164	-0.0584335	0
337	0.373148	-1.65614	1
338	-0.977572	-0.732718	0
339	-0.378385	-0.427657	0
340	-0.515384	1.06652	2
341	-0.919632	-1.53393	1
342	-1.11994	1.24447	2
343	0.942455	1.35944	0
344	1.92788	-0.18159	1
345	0.0915795	0.121565	0
346	0.141887	-0.62023	0
347	0.0855131	0.118137	0
348	0.241584	1.2151	2
349	1.30898	-0.577163	1
350	-0.439166	0.92582	2
351	-0.319638	-1.52068	1
352	-0.0345412	1.02207	2
353	1.38958	0.724381	0
354	0.0819446	0.795039	2
355	-0.34791	1.18718	2
356	-0.920133	1.16837	2
357	-0.33957	1.16412	2
358	0.324206	-0.645673	0
359	0.627236	0.619384	0
360	-0.940212	-0.0602603	0
361	0.920542	0.175754	0
362	-0.324341	-1.60585	1
363	-0.375175	-0.41651	0
364	0.480576	-0.244157	0
365	-0.0427795	0.980164	2
366	0.482787	-0.24902	0
367	-1.54077	0.403638	0
368	-0.934918	-0.705072	0
369	-1.52066	0.408192	0
370	0.0916389	0.111716	0
371	0.0938962	0.119804	0
372	0.73439	0.452524	0
373	-0.268143	-0.414444	0
374	0.275824	1.93688	2
375	0.609389	-1.39363	1
376	0.242751	1.21516	2
377	1.61753	-0.430798	1
378	0.64551	-0.427894	0
379	0.350038	-1.4842	1
380	-0.864275	-0.166899	0
381	0.345665	0.0121912	0
382	0.0914977	0.113266	0
383	0.626378	0.62711	0
384	-0.916517	-0.986174	0
385	-0.404892	1.0981	2
386	0.618718	0.635003	0
387	-0.899759	1.16332	2
388	0.261819	1.9183	2
389	0.621337	0.620063	0
390	-0.872679	-0.1683	0
391	1.62903	-0.430803	1
392	0.360249	-0.0679695	2
393	-0.940992	-0.0588256	0
394	0.0939788	0.112284	0
395	1.57224	0.477739	0
396	1.38606	0.714814	0
397	-0.0418829	0.982053	2
398	0.623524	0.617756	0
399	0.0816223	0.835022	2
400	-0.344508	1.14673	2
401	0.0965917	0.822312	2
402	0.622731	0.624269	0
403	-0.287355	-0.508249	0
404	0.0955848	0.106159	0
405	-0.0330991	1.03926	2
406	0.162179	-0.466317	0
407	-0.927394	-1.56403	1
408	-0.904982	-1.52889	1
409	-0.898886	1.13876	2
410	-2.08197	0.240323	0
411	0.859384	-1.0161	1
412	0.618571	0.62377	0
413	-0.936147	-0.045174	0
414	0.268443	1.94714	2
415	-2.08874	0.251841	0
416	-0.0319192	1.0269	2
417	0.093972	0.115362	0
418	-0.336794	1.19244	2
419	-0.915845	1.12997	2
420	0.332197	-0.647749	0
421	-0.719469	0.937588	2
422	0.621176	0.619423	0
423	0.945991	1.36853	0
424	-0.277422	-0.409317	0
425	1.40067	0.709524	0
426	0.240832	1.95875	2
427	-0.961821	-0.7278	0
428	-1.56229	0.493078	0
429	0.258812	1.20936	2
430	-1.51799	0.4078	0
431	-0.0341344	1.02928	2
432	-0.294774	-0.510715	0
433	0.261231	1.94068	2
434	-0.372895	-0.416645	0
435	1.08955	-0.957184	1
436	-0.951621	-0.0547919	0
437	0.927846	0.175716	0
438	1.02486	-0.0365345	0
439	-0.334863	-1.48074	1
440	-0.890707	-1.50455	1
441	0.923203	0.1714	0
442	-0.0463538	0.991106	2
443	-1.90768	-0.976333	1
444	-0.719451	0.957155	2
445	-0.930026	1.17426	2
446	-0.338403	1.17003	2
447	0.346779	-3.35798e-05	0
448	-0.916501	1.12649	2
449	-0.425205	1.08974	2
450	0.629566	0.613816	0
451	-0.341106	1.22877	2
452	-0.512522	1.03712	2
453	1.09893	-0.910766	1
454	0.9472	1.35758	0
455	-2.08367	0.246452	0
456	-0.3694	-0.411456	0
457	1.08118	-0.915919	1
458	-0.720847	1.01263	2
459	1.64444	-0.404617	1
460	0.461915	-0.240208	0
461	0.0890365	0.117109	0
462	-0.896219	-1.58188	1
463	-1.92714	-0.953737	1
464	-0.0279517	1.01395	2
465	0.0908724	0.846594	2
466	0.342489	0.017381	0
467	0.249012	1.95046	2
468	0.935286	0.170478	0
469	0.48225	-0.248377	0
470	-0.415931	1.08886	2
471	0.941305	1.35068	0
472	-0.939171	-0.713988	0
473	-0.930704	-0.722811	0
474	0.358705	-1.48386	1
475	-0.331976	-1.45492	1
476	0.476453	-0.231342	0
477	-0.901455	-1.48949	1
478	-2.08549	0.255134	0
479	-0.729278	0.975893	2
480	-1.07717	0.66702	2
481	-0.923631	-0.979219	0
482	0.482134	-0.23786	0
483	-0.0486222	0.900126	2
484	-0.916973	-1.54026	1
485	-0.961666	-0.725259	0
486	-0.3239	-1.21279	1
487	-0.989618	-0.723885	0
488	0.7237	0.445651	0
489	0.611098	-1.51017	1
490	1.06199	-0.895096	1
491	-0.0316331	1.02158	2
492	-0.902949	1.15164	2
493	-0.27551	-0.407066	0
494	-0.728429	1.00153	2
495	1.14609	1.0974	0
496	-0.913317	1.1737	2
497	-0.375319	-0.411824	0
498	0.931007	1.36922	0
499	0.143079	-0.630696	0
500	0.934597	0.182058	0
501	-0.330724	-1.59059	1
502	0.483819	-0.234571	0
503	-0.895838	-1.44877	1
504	-1.89297	0.188042	0
505	-0.31265	-1.47592	1
506	-0.926392	-1.4206	1
507	-1.5395	0.420282	0
508	-0.174279	1.08611	2
509	-2.07872	0.251527	0
510	0.334222	-0.630908	0
511	0.923971	0.165934	0
512	-0.174833	0.997038	2
513	-0.0410319	0.999585	2
514	1.32208	-0.613287	1
515	0.133949	-0.620558	0
516	0.260579	1.97032	2
517	0.632393	-0.419091	0
518	0.275003	1.14454	2
519	0.362422	-1.62888	1
520	0.475089	-0.238298	0
521	0.0913024	0.105462	0
522	-2.08664	0.246993	0
523	-0.984369	-0.997606	0
524	1.61952	-0.411731	1
525	0.933915	1.38263	0
526	0.728916	0.457826	0
527	0.27572	1.93437	2
528	0.484582	-0.227223	0
529	1.40997	0.700681	0
530	-0.724774	0.927876	2
531	1.56464	0.514496	0
532	-0.706257	1.00231	2
533	0.284286	1.9161	2
534	1.30965	-0.596567	1
535	1.34408	-0.554144	1
536	-0.344203	1.17729	2
537	-1.10717	1.22539	2
538	1.56428	0.538219	0
539	-1.83602	-0.95285	1
540	-0.521279	1.03353	2
541	0.726388	0.457279	0
542	-1.5797	0.481537	0
543	2.32939	-0.241482	1
544	1.61959	-0.420358	1
545	-1.80229	-0.973551	0
546	-0.953737	-0.708993	0
547	0.133643	-1.52467	1
548	0.922798	-1.13287	1
549	0.752598	0.432291	0
550	-1.91101	-0.968356	1
551	0.95284	1.35597	0
552	0.338134	-1.59381	1
553	-1.91948	-0.941376	1
554	1.65005	-0.422529	1
555	0.128092	-1.52317	1
556	-1.90696	-1.00844	1
557	1.96098	-0.226758	1
558	0.133465	-0.621034	0
559	-1.89444	-0.934292	1
560	-0.510463	1.06243	2
561	0.636825	-0.409795	0
562	1.10146	-0.962158	1
563	0.925916	0.171728	0
564	2.32203	-0.1938	1
565	0.943766	1.37738	0
566	0.617215	-1.36085	1
567	-0.94241	-0.0511867	0
568	-0.948461	-0.0482953	0
569	-0.943915	-0.0381468	0
570	0.115791	-1.61623	1
571	-0.322203	-0.465097	0
572	0.922509	0.186221	0
573	0.135531	-1.59568	1
574	0.93204	0.165466	0
575	-0.17455	1.11571	2
576	-2.0727	0.262328	0
577	0.600503	-1.45293	1
578	0.987978	1.25845	0
579	-1.53895	0.411297	0
580	0.474616	-0.248081	0
581	-0.331379	0.978041	2
582	0.258433	1.19974	2
583	1.03831	-0.0269965	0
584	0.95544	0.162457	0
585	0.334399	-0.651541	0
586	0.140038	-1.50154	1
587	0.482675	-0.238637	0
588	-0.378426	-0.417185	0
589	-0.329702	-1.391	1
590	1.96127	-0.231034	1
591	0.0908684	0.127045	0
592	1.39903	0.728122	0
593	1.96648	-0.210606	1
594	-0.345731	1.19396	2
595	0.335921	-0.653323	0
596	-0.874985	-0.173582	0
597	-1.52866	0.401439	0
598	0.11862	-1.6472	1
599	0.154933	-0.444195	0
600	-2.07568	0.277285	0
601	0.848039	-0.994668	1
602	1.14013	1.11354	0
603	-0.981264	-0.733618	0
604	1.14684	1.09406	0
605	-0.274199	-0.423683	0
606	-0.380967	-0.408437	0
607	-2.07045	0.256574	0
608	-0.531844	0.979297	2
609	1.02589	-0.0074996	0
610	1.55684	0.517149	0
611	0.93367	1.37609	0
612	-0.173831	0.987726	2
613	-0.372504	-0.412223	0
614	0.726589	0.459627	0
615	0.279929	1.92076	2
616	0.895652	-1.08752	1
617	-0.729328	0.96506	2
618	-0.873699	-0.16874	0
619	1.31321	-0.613947	1
620	0.314421	-0.635341	0
621	0.926731	0.170981	0
622	-0.328612	-1.53342	1
623	-0.504168	1.03778	2
624	-0.938772	-0.0502995	0
625	0.481502	-0.234859	0
626	0.127802	-0.617364	0
627	-1.11535	1.21882	2
628	-0.331542	-1.58862	1
629	1.01516	-0.00975551	0
630	0.350081	-0.00713714	0
631	0.328098	0.0273435	0
632	-1.53649	0.407273	0
633	0.353329	-1.45431	1
634	-0.908886	1.1646	2
635	0.992375	1.2104	0
636	0.340404	0.0103756	0
637	-0.363576	0.956644	2
638	0.0758854	0.587949	2
639	1.0101	0.00397841	0
640	-0.328586	-1.46155	1
641	-0.374485	-0.410395	0
642	-0.422091	1.089	2
643	-1.8069	-0.921756	0
644	0.727094	0.461688	0
645	0.733936	0.449799	0
646	-0.492872	0.035703	1
647	0.610383	-1.38526	1
648	0.663673	0.525212	0
649	-1.53133	0.402124	0
650	-0.725311	0.95587	2
651	0.118837	-0.623856	0
652	-0.283453	-0.502189	0
653	-1.07923	0.668272	2
654	1.59323	0.508167	0
655	-0.344278	1.15836	2
656	-0.328298	-1.56688	1
657	-0.316471	-1.37006	1
658	-0.976205	-0.722839	0
659	0.244107	1.94407	2
660	1.10423	-0.965574	1
661	-0.0392154	0.989859	2
662	-0.505576	1.08976	2
663	-2.05997	0.237663	0
664	-0.914753	-1.45477	1
665	-1.91186	-0.983045	1
666	-0.169167	1.0392	2
667	1.13196	1.11504	0
668	0.338633	-1.53156	1
669	0.327848	-0.64836	0
670	-0.297157	-0.492558	0
671	0.473618	-0.231256	0
672	-1.23944	0.9759	2
673	1.15357	1.07331	0
674	-0.286128	-0.503743	0
675	2.32512	-0.247999	1
676	0.0886879	0.126868	0
677	1.3247	-0.605945	1
678	-1.56108	0.464526	0
679	0.0950331	0.118982	0
680	0.11682	-1.59669	1
681	-0.419239	1.0116	2
682	-0.366627	-0.420886	0
683	-0.95166	-0.0511657	1
684	-0.953327	-0.71352	0
685	-0.728339	0.931928	2
686	-0.183611	1.09898	2
687	-0.335808	1.16841	2
688	0.251699	1.22564	2
689	-0.328352	-1.53881	1
690	1.14955	-0.959868	1
691	-0.914379	-1.45651	1
692	0.0838275	0.837746	2
693	0.0863816	0.11271	0
694	0.249919	1.20784	2
695	-1.86092	-0.916875	1
696	0.724084	0.456036	0
697	1.62896	-0.427582	1
698	-0.0375379	1.01712	2
699	1.94546	-0.200754	1
700	0.727341	0.459882	0
701	0.138008	-0.619822	0
702	0.820416	-0.888914	1
703	0.337341	-1.59321	1
704	-1.08173	0.67065	2
705	-1.10698	1.22352	2
706	0.358689	-1.50081	1
707	-0.26649	-0.413845	0
708	-0.18537	1.12161	2
709	-1.91273	-0.901702	1
710	-0.951151	-0.0469335	0
711	0.62053	0.62754	0
712	-0.905237	1.14919	2
713	1.08254	-0.95081	1
714	-0.877658	-0.164461	0
715	0.107092	-1.60318	1
716	-1.55682	0.478418	0
717	0.106962	-1.54874	1
718	-0.167062	1.10322	2
719	-0.726751	0.972251	2
720	1.03146	-0.0189595	0
721	0.635675	-0.418777	0
722	1.32135	-0.615116	1
723	-0.372564	-0.43449	0
724	0.265679	1.9591	2
725	-0.515653	1.01756	2
726	-0.516455	1.06319	2
727	0.0867006	0.82371	2
728	-0.346742	1.17542	2
729	-0.9323	-0.702374	0
730	1.56368	0.498697	0
731	0.139183	-0.331731	0
732	-0.157873	1.08854	2
733	1.63364	-0.432319	1
734	0.346602	-1.62962	1
735	-1.80565	-0.924489	0
736	0.265984	1.94757	2
737	-0.181969	1.069	2
738	-0.912228	-0.970822	0
739	-0.0299428	1.02137	2
740	-0.32303	-1.45421	1
741	-0.270956	-0.410116	0
742	0.0994144	0.787726	2
743	0.0808852	0.827889	2
744	0.71872	0.460955	0
745	-0.94752	-1.61878	1
746	0.623064	0.625394	0
747	-1.10558	1.22851	2
748	0.724071	0.461462	0
749	1.63744	-0.40602	1
750	0.0850872	0.125184	0
751	1.08272	-0.906149	1
752	0.237215	1.22125	2
753	-0.936891	-0.0593043	0
754	0.139922	-1.55731	1
755	0.626019	0.605903	0
756	0.127185	-1.52704	1
757	0.737568	0.440248	0
758	0.640873	-0.416808	0
759	0.73512	0.462828	0
760	-0.964669	-0.736493	0
761	-2.07343	0.229365	0
762	-0.334313	1.1984	2
763	0.662594	0.531642	0
764	1.54375	0.522099	0
765	-1.8188	-0.835108	0
766	-0.370311	-0.394868	0
767	0.121808	-1.5319	1
768	0.126644	-1.65225	1
769	0.135827	-1.52946	1
770	-0.333082	-1.51265	1
771	0.242362	1.97615	2
772	0.269028	1.15084	2
773	-1.81139	-0.968541	0
774	-0.904415	1.12532	2
775	-0.329917	1.2107	2
776	0.739086	0.470931	0
777	-0.313175	-1.37301	1
778	-1.11351	1.21153	2
779	0.227414	1.22982	2
780	1.39826	0.736004	0
781	0.0878133	0.127691	0
782	-1.5584	0.39905	0
783	-0.0326808	1.00779	2
784	-0.285579	-0.500269	0
785	-0.900194	-1.56864	1
786	0.488375	-0.225679	0
787	-0.900295	-0.965595	0
788	0.379589	-0.0177734	0
789	1.08144	-0.927084	1
790	-0.910731	1.12921	2
791	0.243506	1.96587	2
792	-0.167618	0.973407	2
793	-2.07582	0.253099	0
794	0.0831465	0.108163	0
795	-1.53964	0.403083	0
796	0.16837	-0.465559	0
797	-0.28975	-0.501186	0
798	0.725576	0.467235	0
799	-1.53475	0.43668	0
800	0.956084	1.36629	0
801	-0.323146	-1.48427	1
802	0.353974	-0.00824585	0
803	1.39064	0.721541	0
804	-0.896318	-1.42786	1
805	0.636933	-0.4226	0
806	-1.11722	1.23019	2
807	0.0859538	0.826287	2
808	0.134318	-1.45331	1
809	-0.902107	-0.963448	0
810	1.1433	1.09244	0
811	0.327049	-0.641399	0
812	-0.03102	1.0219	2
813	0.261391	1.16213	2
814	0.933011	0.166208	0
815	0.0892964	0.835854	2
816	0.254739	1.95664	2
817	1.32077	-0.612286	1
818	-1.81831	-0.942	0
819	0.936217	1.36438	0
820	0.245602	1.21576	2
821	0.262601	1.21199	2
822	-0.905992	1.1505	2
823	0.261391	1.94512	2
824	-0.268015	-0.42961	0
825	1.07383	-0.906022	1
826	-0.907426	1.15722	2
827	0.0864538	0.779098	2
828	0.339347	0.0189789	0
829	-0.0356402	0.9926	2
830	1.54479	0.536162	0
831	0.150889	-0.439533	0
832	0.621455	-1.45785	1
833	-0.275023	-0.417752	0
834	0.649234	-0.410123	0
835	0.616256	0.639402	0
836	-0.922988	-0.978238	0
837	0.10822	-1.53221	1
838	-0.726919	0.960221	2
839	0.62895	-0.39924	0
840	0.629318	0.618236	0
841	0.340342	0.00607029	0
842	-0.37549	-0.410351	0
843	-0.276183	-0.416023	0
844	0.326953	-0.647509	0
845	0.156582	-0.466377	0
846	0.0859227	0.809274	2
847	0.167325	-0.455445	0
848	-0.177989	1.11025	2
849	0.472789	-0.217542	0
850	-0.274573	-0.41274	0
851	-0.369916	-0.407824	0
852	0.933445	0.182019	0
853	0.0957525	0.819924	2
854	-0.706817	0.998511	2
855	-0.725865	1.01208	2
856	0.354068	-1.50076	1
857	0.242937	1.20872	2
858	-0.364172	-0.421239	0
859	1.33836	-0.593857	1
860	1.40826	0.731899	0
861	0.0909578	0.777014	2
862	-0.521394	1.00274	2
863	0.15329	-0.460571	0
864	0.888104	-1.06541	1
865	0.339636	0.00497494	0
866	-0.424097	1.07695	2
867	-0.266391	-0.407916	0
868	0.727383	0.453984	0
869	-0.920309	-0.95891	0
870	-1.8077	-0.948902	0
871	0.351875	-1.58073	1
872	-0.717142	0.969017	2
873	-0.908253	-1.5733	1
874	1.01959	-0.0162656	0
875	0.0850935	0.8384	2
876	-2.09135	0.231815	0
877	1.34264	-0.622174	1
878	0.370847	-0.0237745	0
879	0.13045	-1.48328	1
880	0.281052	1.90946	2
881	1.58407	0.467163	0
882	1.13999	1.0924	0
883	1.40958	0.730493	0
884	-0.908114	-1.42985	1
885	0.942998	1.36751	0
886	-0.732097	0.960876	2
887	-0.409231	1.02679	2
888	-0.338309	1.00621	2
889	-0.90366	1.16076	2
890	1.33424	-0.611296	1
891	2.35808	-0.389695	1
892	-0.288603	-0.506662	0
893	0.128991	-0.603486	0
894	0.943111	0.16447	0
895	0.727422	0.462191	0
896	0.332019	-0.638339	0
897	0.134894	-1.51978	1
898	-0.424567	0.940654	2
899	1.31339	-0.587495	1
900	0.605831	-1.37042	1
901	0.906919	-1.07365	1
902	-1.09306	1.2105	2
903	0.0829898	0.828898	2
904	-1.12255	1.22774	2
905	-0.404549	0.963738	2
906	-0.407078	1.08998	2
907	0.485793	-0.25338	0
908	-0.288655	-0.496858	0
909	1.32904	-0.599664	1
910	-1.52344	0.412727	0
911	0.904491	-1.03974	1
912	-0.286351	-0.508255	0
913	1.94619	-0.198656	1
914	-0.421476	1.10583	2
915	0.135525	-0.628841	0
916	0.13158	-0.623512	0
917	0.619214	0.626556	0
918	-0.957625	-0.720299	0
919	-0.287	-0.404715	0
920	0.0840734	0.79877	2
921	0.153429	-0.330028	0
922	0.920412	0.167948	0
923	-0.346315	1.17966	2
924	-1.5787	0.477365	0
925	0.122	-1.46237	1
926	-0.173143	0.967313	2
927	-0.33613	1.12221	2
928	0.350579	-1.61348	1
929	-0.334952	1.15137	2
930	0.159343	-0.459317	0
931	0.153548	-0.450567	0
932	-0.874757	-0.169279	0
933	0.94592	1.3709	0
934	0.477565	-0.24446	0
935	0.312354	-0.630372	0
936	-0.92463	-0.708208	0
937	0.621173	0.62196	0
938	-0.886792	1.11948	2
939	0.0923908	0.84801	2
940	1.0881	-0.933078	1
941	-1.52176	0.420854	0
942	1.60438	-0.411529	1
943	0.839068	1.3358	0
944	-0.934638	-0.0689157	0
945	0.947659	1.38094	0
946	1.95692	-0.201626	1
947	-0.882587	-0.158754	0
948	-0.432977	1.09225	2
949	1.1267	1.12119	0
950	-1.89536	-0.954836	1
951	-1.12383	1.11795	2
952	-0.331972	-1.54529	1
953	-1.1202	1.24104	2
954	0.927688	0.162885	0
955	1.34212	-0.627593	1
956	1.10662	-0.906091	1
957	-0.964882	-0.91448	1
958	0.328413	-0.658684	0
959	-0.909903	-0.971775	0
960	0.725157	0.458889	0
961	0.623912	0.627019	0
962	0.939075	1.39373	0
963	0.635282	-0.430618	0
964	-0.330204	-1.5597	1
965	0.0863404	0.120551	0
966	-2.07626	0.250022	0
967	-0.418044	1.12483	2
968	0.623127	0.619217	0
969	-0.27336	-0.420967	0
970	0.0866424	0.127204	0
971	0.895471	-1.06024	1
972	-1.81605	-0.947129	2
973	1.63072	-0.411675	1
974	0.0881637	0.118208	0
975	-0.937705	-1.57061	1
976	-0.904355	1.1102	2
977	-0.0281514	1.00209	2
978	0.0912383	0.118088	0
979	1.98297	-0.230631	1
980	-2.08378	0.243621	0
981	-0.378973	-0.404637	0
982	0.454317	-1.44672	1
983	0.0895767	0.117595	0
984	-0.91217	-1.59546	1
985	-1.57679	0.488374	0
986	0.335381	-0.654828	0
987	-0.927288	-0.968311	0
988	-0.909121	-1.46964	1
989	-1.10937	1.20271	2
990	-1.11466	1.21212	2
991	1.15278	-0.746569	1
992	0.269286	1.95509	2
993	0.0913609	0.119212	0
994	-0.905855	-1.61986	1
995	-0.906805	-0.974833	0
996	0.616108	-1.53311	1
997	0.0915713	0.702192	2
998	-0.516211	1.0055	2
999	-0.341496	1.11109	2
