# Supplementary material for: Generative aptamer discovery using RaptGen
Source: Nat Comput Sci. 2022 Jun 2;2(6):378–86. doi: 10.1038/s43588-022-00249-6 (PMC10766510; doi:10.1038/s43588-022-00249-6)
Supplement: Supplementary file 6 — Statistical Source Data [file 43588_2022_249_MOESM6_ESM.xlsx]

## Sheet: Fig.4a
	x	y	gmm_class
0	-0.186583	0.502203	2
1	-0.21107	0.203307	2
2	-0.345961	0.10538	2
3	0.137064	-1.39817	3
4	-0.168376	0.511164	2
5	-0.0563812	0.433523	2
6	-0.0462213	0.727987	2
7	-0.0719926	0.666019	2
8	0.13517	0.627834	2
9	-0.106958	0.576188	2
10	-0.0611338	0.30977	2
11	0.0658056	0.309207	2
12	0.0171729	0.332589	2
13	0.0718553	0.547038	2
14	-0.0964772	0.198062	2
15	1.9941	-0.300214	9
16	-0.0255484	0.289624	2
17	-0.0646414	0.390311	2
18	0.071727	0.443094	2
19	-0.155118	0.436931	2
20	0.1049	0.57261	2
21	-0.699138	0.582049	5
22	-0.256892	0.055782	2
23	0.115013	0.658542	2
24	-0.291352	0.198532	2
25	-0.10647	0.286385	2
26	0.841285	-0.786506	8
27	-0.0647302	0.304483	2
28	-0.240006	0.463591	2
29	-0.750336	0.646379	5
30	-0.278565	0.243721	2
31	-1.91003	0.258738	0
32	-0.133469	0.134003	2
33	-0.452718	0.311587	2
34	-0.0245183	0.366126	2
35	-0.0211002	0.593976	2
36	-0.0413285	0.160808	2
37	-0.130485	0.323305	2
38	-1.91518	0.346278	0
39	-0.211781	0.688189	2
40	1.49014	-1.33629	8
41	-0.125535	0.450899	2
42	-0.101671	0.331568	2
43	-0.276627	0.764024	2
44	0.104309	0.449298	2
45	-0.0810152	0.730559	2
46	-0.428773	0.257852	2
47	0.0765629	0.567919	2
48	-0.100558	0.366728	2
49	0.0586567	0.30327	2
50	-0.173089	0.0801213	2
51	0.114552	0.144858	2
52	0.41044	-0.149797	8
53	-0.628201	0.43491	5
54	-0.207433	0.275398	2
55	0.00544845	0.72664	2
56	-0.296901	0.528722	2
57	1.05046	1.69602	4
58	-0.14228	0.399752	2
59	-0.0885618	0.320238	2
60	-0.63646	-1.58234	7
61	-0.221389	0.0508994	2
62	0.0483164	0.306352	2
63	-0.219697	0.664028	2
64	0.0114508	0.823128	2
65	-0.287672	1.57648	5
66	-0.482914	0.267572	2
67	-0.259572	0.27704	2
68	-0.0912832	0.610185	2
69	0.229864	-1.31921	3
70	0.104074	0.67775	2
71	-0.248261	0.51244	2
72	-0.217814	0.368059	2
73	0.00637285	0.805458	2
74	-0.00994102	0.442383	2
75	-0.00113303	0.145983	2
76	-0.00206128	0.592471	2
77	-0.34081	1.5969	5
78	-0.232653	0.366613	2
79	-0.292682	0.928239	5
80	-0.10622	0.562681	2
81	0.247194	0.692823	2
82	-0.0339014	0.416391	2
83	-0.0288619	0.137245	2
84	0.631887	2.01938	4
85	-1.99795	0.534123	0
86	0.0931255	0.720493	2
87	-0.192699	0.200574	2
88	-0.226678	0.543558	2
89	-0.501198	0.441344	2
90	0.64801	2.03502	4
91	0.0950361	0.635131	2
92	-0.443974	0.320041	2
93	0.0397192	0.754674	2
94	-0.0899439	0.239799	2
95	0.441074	-1.58469	3
96	-0.119624	0.424603	2
97	-0.016324	0.601657	2
98	-0.174796	0.692384	2
99	-0.0263297	0.455984	2
100	-0.205448	0.360327	2
101	0.0730853	0.842895	2
102	-0.261884	0.482736	2
103	0.146956	1.03253	2
104	0.100344	0.0824738	2
105	-0.957577	-1.49383	7
106	0.168299	0.807031	2
107	-0.123178	0.353388	2
108	-1.43191	-0.133331	0
109	0.289607	0.947135	2
110	0.144944	0.558965	2
111	-0.0817699	0.294025	2
112	-0.0801408	0.48678	2
113	-0.122103	0.203979	2
114	-0.280844	0.271851	2
115	0.0144734	0.314556	2
116	-0.0610508	0.0735044	2
117	-0.0249777	0.581979	2
118	0.0239736	0.367179	2
119	-0.449199	0.340587	2
120	-1.10823	2.02213	5
121	-0.0805623	0.54589	2
122	0.0588243	0.0904709	2
123	0.0370086	0.623922	2
124	-0.164377	0.251738	2
125	-0.122713	0.453967	2
126	-0.0688845	0.660437	2
127	1.28333	1.66405	4
128	-0.119486	0.180489	2
129	0.169858	0.228292	2
130	-0.118312	0.262949	2
131	0.723214	-0.7691	8
132	-0.252572	0.535373	2
133	0.208943	0.240037	2
134	-0.13184	0.428982	2
135	0.0330888	1.11795	2
136	-0.186861	0.400146	2
137	-0.11849	0.239607	2
138	-1.82674	0.000133842	0
139	-0.158185	0.390693	2
140	0.0709752	0.333298	2
141	-0.282524	0.696881	2
142	-0.295707	0.313438	2
143	-0.0384883	0.607132	2
144	-0.116842	0.541499	2
145	0.048542	0.68967	2
146	0.0497134	0.00319558	2
147	0.0855778	0.351148	2
148	0.013867	0.271744	2
149	0.0434586	0.293804	2
150	1.86026	-1.20427	8
151	1.09155	-0.371176	8
152	-0.0860438	0.287145	2
153	-0.0524841	0.319063	2
154	-0.24959	0.227911	2
155	0.141737	0.291312	2
156	-0.122781	0.312031	2
157	-0.320621	0.121534	2
158	0.259812	0.622294	2
159	-0.334767	0.22449	2
160	0.157775	-2.07692	3
161	-0.383389	0.124052	2
162	-1.92268	0.470525	0
163	-0.311443	0.816331	2
164	-0.281608	0.157732	2
165	0.00610665	0.404594	2
166	-0.133172	0.493173	2
167	0.0921228	0.480818	2
168	-0.60623	0.347308	5
169	-1.83274	0.235548	0
170	-0.0310309	0.338593	2
171	-0.178161	0.469401	2
172	-0.0970618	0.464088	2
173	-0.205667	0.33328	2
174	-0.11467	0.435679	2
175	0.100455	0.744341	2
176	-0.10072	0.442239	2
177	-0.422708	0.192455	2
178	0.0742743	0.309354	2
179	-0.812849	-0.656075	7
180	0.0872599	0.5907	2
181	0.110697	1.13844	2
182	-0.474058	0.290719	2
183	-0.0423482	0.397006	2
184	-0.107616	0.322327	2
185	0.267731	-1.22692	3
186	-0.159684	0.536817	2
187	2.06154	-0.2132	9
188	-0.118147	-0.151596	2
189	-0.062908	0.274761	2
190	-0.0960818	0.0194857	2
191	0.621201	1.89059	4
192	-0.0547489	0.811201	2
193	-0.0628167	0.389533	2
194	-0.26937	0.526738	2
195	-0.43785	0.161843	2
196	-0.0600918	0.282594	2
197	0.0490031	0.909641	2
198	-0.051376	0.960692	2
199	0.216015	0.626299	2
200	0.199113	0.760151	2
201	-0.0399161	0.166546	2
202	-0.202335	0.59187	2
203	-0.166352	0.660543	2
204	-0.243859	0.809624	2
205	0.0721726	0.644447	2
206	-0.2009	0.0273258	2
207	0.296928	0.740138	2
208	-0.00907676	0.50152	2
209	0.103919	0.298036	2
210	0.0240002	0.102307	2
211	0.508472	-0.150063	8
212	-0.0883268	0.551463	2
213	1.9447	-0.230487	9
214	-0.138527	0.284193	2
215	-0.904013	0.448842	5
216	-0.12028	0.352766	2
217	-0.251757	0.513541	2
218	0.155283	0.69942	2
219	-0.0816964	-0.84087	3
220	-1.20677	-0.700801	6
221	1.01907	-0.000139877	1
222	0.104535	0.417891	2
223	-0.0595646	0.292344	2
224	-0.106272	0.253874	2
225	-0.0985572	0.357177	2
226	-0.188715	0.463351	2
227	0.132216	0.670901	2
228	0.0103919	0.675654	2
229	-0.190576	0.309087	2
230	0.119084	-1.93888	3
231	-0.186348	0.461682	2
232	-0.0687859	0.176552	2
233	-0.223192	0.362181	2
234	-0.173627	0.586927	2
235	-0.0631029	0.479976	2
236	-0.0309272	0.270049	2
237	0.0238027	0.466947	2
238	-0.0194904	0.911023	2
239	-0.000855915	1.43321	5
240	-0.103863	0.373968	2
241	-0.0519341	0.327253	2
242	-0.0916077	0.305033	2
243	0.196677	0.72663	2
244	-0.518172	-1.24414	7
245	-0.0330512	0.619466	2
246	-0.378279	0.366035	2
247	-0.0625313	0.242562	2
248	-1.14021	-1.57862	7
249	0.903652	-1.13514	8
250	-0.384792	0.5316	2
251	-0.0715815	0.485003	2
252	-0.159217	0.329828	2
253	0.123726	0.617116	2
254	0.0163469	0.460498	2
255	-0.236469	0.362287	2
256	0.0357127	0.350368	2
257	-0.0561236	0.402502	2
258	-0.0714804	0.347901	2
259	0.0465818	0.153381	2
260	0.0756066	-0.207053	2
261	-0.248827	0.52654	2
262	0.102809	0.220837	2
263	-0.142608	0.184212	2
264	-0.270443	0.621938	2
265	0.25747	0.429685	2
266	-0.115387	0.181483	2
267	-0.0757981	-0.775023	3
268	-0.12301	0.457831	2
269	-0.257622	0.421294	2
270	0.0114504	0.36319	2
271	0.0491307	0.200055	2
272	-0.257425	0.43249	2
273	-0.124559	0.221564	2
274	-0.173468	0.485032	2
275	0.198225	0.895308	2
276	-0.275721	1.09498	5
277	-0.238581	0.733915	2
278	-0.156904	0.552025	2
279	-0.0240206	0.375453	2
280	-0.276685	0.30278	2
281	0.100633	0.515666	2
282	-0.112497	0.398053	2
283	0.0427486	0.058283	2
284	-0.21652	0.337778	2
285	-0.0290084	0.652668	2
286	-0.413144	0.338718	2
287	0.0558783	0.281357	2
288	-0.0715983	-1.14604	3
289	-0.176562	0.378333	2
290	-0.314868	0.0944733	2
291	-0.0915881	0.427989	2
292	0.0342374	0.769669	2
293	-0.504621	0.3306	2
294	0.00603776	0.355143	2
295	-0.137019	0.388393	2
296	0.0222448	0.56826	2
297	0.533171	-0.15457	8
298	0.257393	0.564233	2
299	0.144901	0.553699	2
300	-0.0747093	0.402478	2
301	0.304065	0.29231	2
302	-0.108737	1.02873	2
303	-0.0398904	0.244338	2
304	-0.00736719	0.509892	2
305	1.1636	-1.11283	8
306	-0.158671	0.601376	2
307	-0.0473254	0.292621	2
308	-1.60091	-1.09978	6
309	-0.17686	0.254912	2
310	-0.201165	0.561655	2
311	-0.22855	0.364374	2
312	-0.335487	0.156098	2
313	0.111497	0.819105	2
314	0.291606	0.979514	2
315	0.0137027	0.227348	2
316	-0.161658	0.681949	2
317	0.176476	0.350182	2
318	-0.330289	0.330373	2
319	-0.0971465	0.986352	2
320	-0.0206254	0.279137	2
321	-0.166786	0.31456	2
322	-0.0860922	0.279543	2
323	-0.0776714	0.655664	2
324	0.126305	0.397783	2
325	-0.100515	0.666692	2
326	-0.0880651	0.615551	2
327	-0.172535	0.237175	2
328	-0.34029	0.386569	2
329	0.243148	-1.93543	3
330	-0.325199	0.0769158	2
331	-0.161233	0.328933	2
332	-0.116168	0.0888142	2
333	0.18174	0.200907	2
334	-0.0705509	0.397476	2
335	0.0527127	0.452057	2
336	-0.395007	0.28612	2
337	-0.00238629	0.442226	2
338	-0.169226	0.474606	2
339	0.0996782	0.305916	2
340	0.426194	0.644896	2
341	0.368423	-2.10026	3
342	-0.14344	0.360851	2
343	0.213667	0.910499	2
344	-1.60047	-0.236803	0
345	0.0173089	0.906277	2
346	-0.165461	0.586382	2
347	0.112158	0.419025	2
348	-0.182938	0.671136	2
349	-0.726991	0.303267	5
350	-0.681508	0.418945	5
351	-0.528366	0.386434	2
352	-0.272184	0.496097	2
353	-0.291183	0.633189	2
354	-0.772487	0.529164	5
355	-0.314405	-0.640545	7
356	-0.566427	0.265001	2
357	-1.49004	-0.0462948	0
358	0.0231801	0.356629	2
359	-0.116132	1.00316	2
360	-0.573894	0.427611	5
361	-0.400436	0.6925	2
362	-0.494256	-0.92376	7
363	0.205201	-2.24621	3
364	-0.130866	0.393804	2
365	-0.154919	0.225807	2
366	0.0477302	0.35619	2
367	-0.103311	0.384685	2
368	-0.263282	0.80978	2
369	-0.188687	0.290129	2
370	-0.229961	0.216693	2
371	-0.109286	0.0757528	2
372	0.179214	0.704625	2
373	0.762877	-0.418973	8
374	-0.0680021	1.31099	5
375	1.10664	1.83071	4
376	-0.0618906	0.584981	2
377	-0.303258	-0.141209	2
378	0.11475	0.43979	2
379	1.02226	-1.31125	8
380	-0.132373	1.32587	5
381	0.600524	2.29807	4
382	-0.390437	0.269332	2
383	-0.111385	0.624792	2
384	-0.781537	0.50741	5
385	0.232217	0.737276	2
386	-0.542346	0.629163	5
387	-0.255922	0.516484	2
388	-0.129359	0.377412	2
389	-0.169988	0.032564	2
390	-0.514598	0.0918651	2
391	0.181902	0.741308	2
392	-0.0602358	0.0596206	2
393	-0.0420153	0.227389	2
394	-0.202647	0.24635	2
395	-0.740993	0.676002	5
396	-0.351565	0.484758	2
397	-0.032288	0.490203	2
398	0.205172	0.645961	2
399	-0.077917	0.244856	2
400	-0.15084	0.267278	2
401	-0.314141	0.487645	2
402	-0.288099	0.419016	2
403	0.14596	0.423834	2
404	-0.140311	0.452016	2
405	0.13297	0.760637	2
406	-0.12875	0.22162	2
407	-0.0616133	0.636413	2
408	-0.00217339	0.376012	2
409	-0.0731122	0.785912	2
410	-0.158034	0.45783	2
411	0.0200457	0.637717	2
412	0.163122	0.106449	2
413	-0.266704	1.11027	5
414	-0.057252	0.194578	2
415	-0.0797237	0.241925	2
416	-0.538043	0.780056	5
417	0.581911	1.54999	4
418	-0.252876	-0.0203469	2
419	-0.149965	0.278957	2
420	-0.342937	0.595852	2
421	0.00145096	0.200394	2
422	1.77195	-0.523764	9
423	1.38274	-1.22528	8
424	0.314822	0.468307	2
425	-0.168443	0.330652	2
426	-1.80215	-0.0884486	0
427	-0.145065	0.895218	2
428	-0.151601	0.264956	2
429	0.198636	0.744651	2
430	0.209701	0.0781511	2
431	-0.159533	0.0454179	2
432	-0.21	0.881352	2
433	-1.61097	-0.0770607	0
434	-0.0293232	0.412395	2
435	0.0694479	0.414963	2
436	0.0929616	0.2414	2
437	-0.494437	0.563434	5
438	-0.0870219	0.571332	2
439	0.243563	0.129005	2
440	-0.106085	0.129074	2
441	-0.110031	-0.149819	2
442	-0.00186837	0.152257	2
443	0.027619	0.815058	2
444	0.0580183	0.316096	2
445	-0.10023	0.557316	2
446	-0.385155	0.223206	2
447	1.32423	-0.646952	9
448	-0.319443	1.01185	5
449	0.077288	0.401807	2
450	-0.0195963	0.356582	2
451	0.00561991	0.223777	2
452	-0.277698	0.2691	2
453	0.0871468	0.0108165	2
454	0.131218	0.365283	2
455	0.0371998	0.414683	2
456	-0.0271605	0.572303	2
457	0.00114597	0.675336	2
458	-0.146863	0.437339	2
459	-1.58798	-1.05089	6
460	-0.0030263	0.549517	2
461	0.0763559	0.0789689	2
462	0.0164484	0.212369	2
463	-0.032515	0.359182	2
464	-0.362567	0.596432	2
465	-0.0865306	0.190003	2
466	-0.159197	0.741328	2
467	-0.574757	-1.42131	7
468	0.0623762	0.382516	2
469	0.0786366	1.41941	5
470	-0.164596	0.111416	2
471	-0.453528	0.306583	2
472	-0.176028	0.0422384	2
473	-0.125151	-0.0886259	2
474	0.125344	-1.97178	3
475	-0.504606	0.996887	5
476	-0.0599504	0.391661	2
477	0.207158	0.599524	2
478	-0.170794	0.219482	2
479	-1.75181	0.0778643	0
480	-0.832755	-0.660008	7
481	0.00375731	0.730489	2
482	-0.377642	0.465291	2
483	0.273222	0.754612	2
484	0.0835226	0.724061	2
485	1.20817	-0.693335	8
486	0.0263379	1.01181	2
487	0.17731	0.971491	2
488	0.0699209	1.62033	5
489	-0.0647344	0.566803	2
490	-0.167114	0.132009	2
491	-0.0867535	0.243565	2
492	0.0217558	0.234625	2
493	-0.0935412	0.313584	2
494	-0.0848336	0.615392	2
495	0.0169104	0.308002	2
496	-0.124877	0.324202	2
497	-0.0985719	0.32735	2
498	0.0280217	0.469067	2
499	-0.195206	0.567515	2
500	-0.249843	0.309625	2
501	-0.14227	0.389294	2
502	-0.530434	0.509448	5
503	-0.0533076	0.391229	2
504	-0.0917107	0.696346	2
505	-0.589474	-0.950322	7
506	0.0809245	0.698068	2
507	1.8174	-0.407482	9
508	-0.830998	0.342866	5
509	-0.0663186	0.260357	2
510	-0.0813983	0.399513	2
511	1.30584	-1.47125	8
512	-0.186872	0.372382	2
513	0.311843	0.0934353	8
514	0.189572	0.684913	2
515	-0.676584	0.640272	5
516	-0.210404	0.297426	2
517	0.252529	0.640733	2
518	-0.0817382	0.140877	2
519	-0.0786731	0.39551	2
520	-0.0921353	0.464955	2
521	0.97161	-0.324738	1
522	-0.0356996	0.294074	2
523	2.09869	0.129681	9
524	0.0991719	0.596504	2
525	-0.163551	0.289373	2
526	-0.0217118	0.742753	2
527	-0.438421	-0.928029	7
528	-0.103419	0.144574	2
529	0.124682	0.274555	2
530	-0.0330606	0.368857	2
531	-0.141129	0.201281	2
532	-0.258677	0.443385	2
533	0.210805	0.311226	2
534	-0.02601	0.43947	2
535	0.137127	0.829152	2
536	-0.0906362	0.472494	2
537	-0.0347818	0.506283	2
538	-0.177369	0.260742	2
539	-0.68089	0.281462	5
540	-0.160593	0.775378	2
541	0.0668615	0.419615	2
542	-0.000790156	-0.0766848	2
543	-0.519176	0.0985275	2
544	0.0856246	0.548066	2
545	0.0795539	0.396708	2
546	-0.274941	0.300478	2
547	-0.0750842	0.422924	2
548	1.12567	-0.898582	8
549	0.374274	0.335092	2
550	-0.0347224	0.379007	2
551	-0.109761	0.666867	2
552	2.06496	0.863753	1
553	-0.231518	0.266915	2
554	-0.233653	0.356504	2
555	-0.0598236	0.277708	2
556	0.319392	0.372265	2
557	-0.581108	0.456183	5
558	0.0744022	0.417688	2
559	-0.154548	0.751073	2
560	-0.919609	-0.526663	7
561	-0.652435	1.03769	5
562	-0.239718	0.594004	2
563	0.925757	-1.1343	8
564	0.110204	0.69251	2
565	-0.0206457	0.655364	2
566	-0.147611	0.220421	2
567	-0.0946346	0.298894	2
568	1.84223	0.568505	1
569	-0.17382	0.553066	2
570	-0.299279	0.727496	2
571	-0.473199	1.00304	5
572	-0.314972	1.31686	5
573	-0.0443801	0.41776	2
574	-0.250803	0.0461118	2
575	0.0969137	-1.81588	3
576	1.12211	-0.131259	1
577	-0.145444	-0.00349729	2
578	-1.3683	-1.04803	6
579	-0.193056	0.548309	2
580	0.148351	-0.326645	8
581	-0.0493083	0.497429	2
582	-0.237569	0.521995	2
583	0.0498274	0.571021	2
584	-0.228288	0.404132	2
585	0.0405539	0.279582	2
586	-0.00124536	0.246777	2
587	0.653461	1.01833	4
588	0.0125137	-0.00428717	2
589	-0.535221	-0.602342	7
590	-0.196439	0.792819	2
591	0.0911418	0.513537	2
592	-0.388868	0.621993	2
593	-0.139738	0.364372	2
594	0.0155915	0.300493	2
595	0.247051	0.377417	2
596	0.0811233	0.264892	2
597	-1.93271	0.301113	0
598	-0.183938	0.0843364	2
599	-0.0475474	0.255834	2
600	0.316723	0.868576	2
601	-0.0102203	0.58384	2
602	0.0694184	0.485091	2
603	-0.236008	0.15535	2
604	-0.131449	0.44922	2
605	-1.77738	-0.0710813	0
606	-0.0947978	0.224139	2
607	0.0392254	0.398936	2
608	-0.429529	0.293469	2
609	0.234393	0.187187	2
610	-0.200862	0.245461	2
611	-0.29837	1.71285	5
612	-0.244378	0.314013	2
613	0.336135	0.620378	2
614	0.0315753	0.272892	2
615	0.0729755	0.401793	2
616	-0.0584455	0.27557	2
617	1.46723	0.265869	1
618	0.0850701	0.558663	2
619	-0.403038	0.553042	2
620	-0.187088	0.486135	2
621	0.0262797	0.361254	2
622	0.0528206	0.55081	2
623	-0.142347	0.161391	2
624	-0.43848	0.480118	2
625	-0.172091	0.212591	2
626	-0.445625	0.238691	2
627	-0.0748804	0.521089	2
628	0.0185762	0.277111	2
629	-0.764356	1.13799	5
630	-0.0335216	0.36003	2
631	0.117456	0.558951	2
632	-0.229254	0.641492	2
633	0.0295017	0.272997	2
634	0.161408	0.0664415	2
635	-0.136403	0.386591	2
636	0.286682	0.552099	2
637	1.73232	0.628723	1
638	-0.0546792	0.252445	2
639	-0.0807096	0.327295	2
640	0.0634258	0.682191	2
641	1.88178	-0.284824	9
642	-1.75921	-0.0159695	0
643	0.153265	0.736571	2
644	-0.274755	0.515539	2
645	0.755048	-0.414125	8
646	0.0851627	0.502836	2
647	-0.200391	0.2142	2
648	-0.020225	0.637121	2
649	-0.101192	0.430149	2
650	-0.29693	0.346029	2
651	0.0719576	0.388116	2
652	-0.14367	0.423239	2
653	-0.082646	0.246209	2
654	-0.0578061	0.574243	2
655	-0.237644	0.418064	2
656	-0.307311	0.690453	2
657	-0.32103	0.0943521	2
658	0.153471	0.553301	2
659	-0.996899	-0.439242	7
660	-0.137285	0.492631	2
661	-0.0304962	0.311244	2
662	-0.0330003	1.05219	2
663	-0.156653	-0.188391	2
664	0.175765	0.4078	2
665	-0.194347	0.485844	2
666	0.426967	0.159881	8
667	0.630502	1.0126	5
668	0.069255	0.447187	2
669	-0.160465	0.396019	2
670	0.115001	0.485669	2
671	-0.0580959	0.125138	2
672	-0.0835506	0.321682	2
673	-0.044917	0.329762	2
674	-0.074239	0.1561	2
675	-0.150228	0.532975	2
676	-1.62167	-0.109248	0
677	-0.0272676	0.246271	2
678	0.0219446	0.522415	2
679	-0.219447	0.104036	2
680	-0.0440091	0.282068	2
681	-1.88374	0.370472	0
682	0.0905431	0.397377	2
683	0.0319339	0.410198	2
684	-0.0838136	0.23747	2
685	-0.177407	0.182634	2
686	-0.120198	1.05415	2
687	0.293372	1.06203	2
688	-0.470135	0.00767802	2
689	0.0678396	0.623927	2
690	-0.17806	0.353479	2
691	0.0807599	0.649055	2
692	0.133722	0.53433	2
693	-0.154881	0.362728	2
694	-0.438528	0.526721	2
695	-0.276575	0.331791	2
696	0.00398239	-0.033227	2
697	-0.453929	0.199314	2
698	0.000479184	0.561648	2
699	-0.210369	0.429519	2
700	-0.0550109	0.303993	2
701	-0.0416365	0.433533	2
702	-0.192123	0.339878	2
703	-1.18449	-1.741	7
704	0.0741052	0.671971	2
705	-1.70799	-0.0782184	0
706	-0.103935	0.521798	2
707	0.322503	0.84828	2
708	-0.405311	1.64696	5
709	-0.293377	0.33512	2
710	-0.0585792	0.330809	2
711	-0.833999	-0.602111	7
712	0.487167	-0.169656	8
713	0.104783	0.583325	2
714	-0.070669	0.322318	2
715	-0.00403757	0.35471	2
716	-0.252261	0.0968183	2
717	0.11317	0.423551	2
718	0.0907502	0.332868	2
719	0.234516	-1.56846	3
720	0.161077	1.08063	2
721	-0.0232703	0.911905	2
722	-0.071798	0.361927	2
723	-0.210358	0.483714	2
724	-0.232799	0.311373	2
725	0.0192467	0.606508	2
726	-0.124455	0.75347	2
727	-0.386197	0.28259	2
728	-0.097692	0.273991	2
729	0.23247	0.531392	2
730	1.20924	-0.224595	1
731	-0.00939125	1.27813	5
732	0.42068	1.45752	5
733	0.040419	0.0366095	2
734	-0.105938	0.251215	2
735	0.0547311	0.409253	2
736	-0.311229	0.320063	2
737	-0.189187	0.668985	2
738	-0.101842	0.247992	2
739	0.200305	1.00509	2
740	-1.91272	0.262889	0
741	-0.382426	1.32703	5
742	-0.179976	1.01996	2
743	-0.0505952	0.633591	2
744	-0.0605931	0.275594	2
745	-0.102914	0.142986	2
746	-0.207505	0.453095	2
747	0.0652708	1.08359	2
748	-0.152169	0.426587	2
749	1.78275	-0.490006	9
750	0.0404273	0.285842	2
751	0.107893	0.751208	2
752	-0.276738	0.264274	2
753	1.23168	0.0615195	1
754	0.220641	0.325273	2
755	1.28482	-0.482514	9
756	-0.194215	0.233887	2
757	-0.58307	0.570855	5
758	-0.279334	1.08747	5
759	0.0751973	0.593821	2
760	-0.0921741	0.294382	2
761	-0.146378	0.229034	2
762	0.18179	0.714252	2
763	-0.0144119	0.628215	2
764	0.0481739	0.575469	2
765	0.137679	0.194212	2
766	-0.134111	0.758545	2
767	-0.245962	0.625391	2
768	-0.139169	0.384924	2
769	-0.43424	0.100525	2
770	1.03445	1.79369	4
771	-0.0963645	0.492964	2
772	-0.213096	0.281902	2
773	-0.253184	0.241125	2
774	0.0430039	0.213944	2
775	0.104507	0.40625	2
776	-0.165117	0.400275	2
777	0.292722	0.393334	2
778	-0.131324	0.489704	2
779	0.174304	0.403282	2
780	0.129832	0.412176	2
781	0.893233	1.63563	4
782	-0.0620644	0.110929	2
783	0.0392519	0.626588	2
784	0.0185749	0.734429	2
785	0.0662339	0.549916	2
786	-0.00839342	0.463303	2
787	-0.172805	0.605851	2
788	-0.0619104	0.525568	2
789	0.0277549	0.64488	2
790	0.0661188	0.694333	2
791	0.0492392	0.339612	2
792	-0.0716489	0.376275	2
793	-0.029949	0.586758	2
794	0.119511	0.550966	2
795	0.0590991	0.272806	2
796	-0.125197	0.590638	2
797	-0.0859987	0.242595	2
798	-0.0252523	0.150371	2
799	-0.167854	0.547271	2
800	0.0399257	0.965744	2
801	-0.0774517	-1.37138	3
802	0.0157033	0.27372	2
803	-0.0231843	0.532422	2
804	1.23326	0.472801	1
805	-0.102843	0.479529	2
806	0.178877	0.393284	2
807	-0.174424	1.00999	2
808	-0.0867979	0.203648	2
809	-1.84778	-0.0557106	0
810	-0.219494	0.266915	2
811	-0.271251	0.572382	2
812	-0.0919806	0.532635	2
813	0.0529903	0.484394	2
814	-0.0762889	0.263579	2
815	0.207451	0.279479	2
816	0.114016	0.282652	2
817	0.0974284	0.594567	2
818	-0.176335	0.686584	2
819	-0.120538	0.153101	2
820	1.15135	0.0204059	1
821	-0.126203	0.354179	2
822	-0.0437375	0.898748	2
823	-0.215634	0.531742	2
824	-0.198252	0.222132	2
825	0.303649	0.628964	2
826	-1.67997	-0.265764	0
827	-0.617092	0.871459	5
828	-0.850153	-0.704922	7
829	-0.0964991	0.702494	2
830	-0.0714539	0.630059	2
831	-0.272957	0.574892	2
832	0.115374	0.600614	2
833	-0.095185	0.186158	2
834	-0.34218	0.396038	2
835	0.0637502	0.619833	2
836	-0.165885	0.0669972	2
837	0.468534	-0.725868	8
838	-0.0377463	0.579761	2
839	-0.0286002	0.381679	2
840	-0.292601	0.38287	2
841	-0.00632148	0.564425	2
842	-0.0862587	0.555191	2
843	-0.32393	0.773579	2
844	0.00293078	0.359277	2
845	-0.003991	0.641649	2
846	-0.101908	0.21944	2
847	1.80185	-0.41962	9
848	-0.0943643	0.727147	2
849	0.208332	-1.62191	3
850	-0.201629	0.203864	2
851	0.133401	0.268731	2
852	0.00173483	0.180929	2
853	-0.276877	0.137028	2
854	-0.0355972	0.601035	2
855	-0.255563	0.461572	2
856	0.270635	0.433213	2
857	-0.0314228	0.560818	2
858	0.237527	0.244767	2
859	-0.165007	0.352892	2
860	0.0522971	0.576935	2
861	0.09112	0.170369	2
862	-0.451061	0.361628	2
863	0.154562	0.923352	2
864	-0.151394	0.656709	2
865	0.0998396	0.9131	2
866	0.0247895	0.419676	2
867	-0.115847	0.118418	2
868	0.290124	0.756994	2
869	-0.0443436	0.333783	2
870	-0.0547466	0.431931	2
871	0.0863074	0.198846	2
872	0.0236478	1.03654	2
873	0.20131	0.377109	2
874	0.186329	0.569585	2
875	-0.704792	1.18775	5
876	-0.0152748	0.583553	2
877	0.130633	0.278933	2
878	0.185858	0.161581	2
879	-0.20577	0.453785	2
880	-0.290446	0.44444	2
881	-0.314854	0.326045	2
882	-0.171884	1.43327	5
883	0.119792	0.277364	2
884	-0.260304	0.00997475	2
885	0.113714	0.336085	2
886	-0.312084	0.0679214	2
887	0.0208525	0.372593	2
888	-0.144525	0.325277	2
889	-0.244031	0.876748	2
890	-0.425147	0.381736	2
891	0.0427999	0.258919	2
892	-0.0563676	0.178908	2
893	-0.324152	0.471677	2
894	-0.279375	0.252651	2
895	0.294654	0.490865	2
896	0.106438	0.456272	2
897	0.0621459	0.434602	2
898	-0.0393134	0.364792	2
899	-0.0455951	0.705852	2
900	-0.0959335	0.494869	2
901	-0.061439	0.0259994	2
902	-0.175873	0.194859	2
903	-0.0180537	0.365318	2
904	0.139241	0.562731	2
905	-0.0236483	0.576203	2
906	0.316458	0.114183	2
907	0.0882848	0.34401	2
908	0.904113	-1.06929	8
909	0.0731426	0.347374	2
910	-0.738438	-0.872435	7
911	-0.166277	0.41639	2
912	-0.296282	0.391535	2
913	0.14371	0.784227	2
914	-0.0175567	0.750578	2
915	-0.0828667	0.141222	2
916	-1.92068	0.172375	0
917	-1.2099	2.27512	5
918	-0.0619801	0.301737	2
919	0.145502	0.76842	2
920	-0.330352	0.680358	2
921	-0.265972	0.250997	2
922	-0.186212	0.316653	2
923	-0.165924	0.386523	2
924	-0.284104	0.397679	2
925	0.195088	0.512563	2
926	-0.0201986	0.346469	2
927	-0.279726	0.659567	2
928	-0.0944254	0.816866	2
929	0.06147	0.594796	2
930	-0.237384	0.327283	2
931	-0.216657	0.246228	2
932	-0.251483	0.284211	2
933	0.0272778	0.47468	2
934	-0.12957	0.672622	2
935	-0.20317	0.379753	2
936	0.0445986	0.767858	2
937	-0.1585	0.653622	2
938	-0.0385639	0.307922	2
939	-0.306049	0.397573	2
940	0.170385	0.347063	2
941	-0.109217	0.360027	2
942	-0.613586	0.447107	5
943	0.0283866	0.481845	2
944	-0.0086624	0.590231	2
945	0.255278	0.464504	2
946	-0.397049	0.578559	2
947	-0.18633	0.199781	2
948	-0.015443	0.260592	2
949	-0.130616	0.505753	2
950	-1.67863	-0.256555	0
951	-0.0394021	0.428519	2
952	0.778039	1.55127	4
953	-0.16764	0.563565	2
954	-0.12938	0.330534	2
955	0.241475	0.0510692	2
956	-0.0622817	0.355042	2
957	-0.181288	0.235647	2
958	1.64797	-0.565675	9
959	-0.0375844	0.39697	2
960	0.168823	0.621333	2
961	-0.981319	0.538013	5
962	1.73583	-0.355845	9
963	-0.329352	0.189078	2
964	0.241906	0.685917	2
965	-0.390156	0.21053	2
966	-0.214509	0.666746	2
967	0.0618993	0.615841	2
968	0.102811	0.537283	2
969	0.0256271	0.560943	2
970	0.0496591	0.42825	2
971	0.233089	0.193677	2
972	-0.087162	0.215566	2
973	-0.0968515	0.557518	2
974	-0.162336	0.690809	2
975	0.148959	0.340461	2
976	-0.0474314	0.656118	2
977	-0.00614604	0.668081	2
978	-0.0494942	-0.0109373	2
979	-0.139803	0.124149	2
980	-0.0867102	0.201461	2
981	0.245892	0.628538	2
982	-0.0512842	0.527759	2
983	0.0444828	0.376978	2
984	-0.0423232	0.584945	2
985	0.000628524	0.721539	2
986	-0.0322142	0.208363	2
987	0.297524	0.495089	2
988	0.166252	0.906689	2
989	-0.124063	0.66246	2
990	0.285629	0.443075	2
991	-0.468546	0.473215	2
992	0.105849	0.371135	2
993	0.150898	0.496479	2
994	-0.284254	0.158676	2
995	-0.162573	1.27422	5
996	-0.0381256	0.456333	2
997	0.155398	-1.7069	3
998	1.33333	0.232392	1
999	0.148854	0.649279	2
1000	-0.652565	0.519595	5
1001	0.0890308	0.25227	2
1002	0.265094	-1.49139	3
1003	-0.140887	0.316085	2
1004	0.181487	0.505682	2
1005	0.147431	0.753843	2
1006	0.206715	0.844954	2
1007	-0.78759	-0.723814	7
1008	-0.157255	0.0526636	2
1009	-0.778431	0.682779	5
1010	-0.696625	-1.03839	7
1011	-0.175879	0.0867694	2
1012	-0.0476771	0.47118	2
1013	0.229221	0.557657	2
1014	-0.196995	0.393619	2
1015	0.155273	0.548692	2
1016	-0.928383	-1.20692	7
1017	-0.137426	0.59628	2
1018	-0.178723	0.273614	2
1019	-0.078261	0.397036	2
1020	0.98443	-0.58633	8
1021	-0.204611	0.497449	2
1022	-0.192981	0.729097	2
1023	-0.287548	0.640211	2
1024	-0.0759297	0.49113	2
1025	-0.0708361	0.479429	2
1026	-0.0595997	-0.30504	2
1027	-0.0145338	0.651291	2
1028	0.146866	0.423793	2
1029	-0.307592	0.599556	2
1030	0.0388424	0.694478	2
1031	-0.0411187	0.182727	2
1032	-0.250928	0.386394	2
1033	-0.0853707	0.418696	2
1034	-0.262146	0.155911	2
1035	-0.0637308	0.245006	2
1036	-0.0584142	0.266885	2
1037	-0.102287	0.357164	2
1038	0.309979	0.59648	2
1039	-0.034316	0.541513	2
1040	-0.315888	0.441058	2
1041	-0.154574	0.546214	2
1042	-0.103345	0.745014	2
1043	-0.24266	0.233494	2
1044	-0.172645	0.398072	2
1045	0.376454	-1.74503	3
1046	0.202257	0.533378	2
1047	-0.303711	0.0847374	2
1048	-1.5848	0.00236432	0
1049	-0.0666295	0.14265	2
1050	0.0802182	0.271424	2
1051	-0.117993	0.488844	2
1052	-0.191256	0.372464	2
1053	0.0528607	0.611534	2
1054	-0.239957	0.373621	2
1055	1.81285	-0.165527	9
1056	1.54481	-0.472378	9
1057	-0.158163	0.408476	2
1058	-0.220549	0.551822	2
1059	-0.273199	0.266653	2
1060	0.0200497	0.39132	2
1061	0.0639526	-0.065855	2
1062	-0.146567	0.502446	2
1063	0.237586	0.401275	2
1064	-0.160815	0.189718	2
1065	-0.0154167	0.181626	2
1066	-0.127194	0.222182	2
1067	-0.0588703	0.326106	2
1068	0.0319621	0.699356	2
1069	0.17615	-1.55003	3
1070	-0.115464	0.423079	2
1071	0.145174	0.644885	2
1072	0.748293	2.17855	4
1073	-0.366189	0.627575	2
1074	-0.00302087	0.559765	2
1075	0.215771	0.83064	2
1076	-0.00682337	0.213212	2
1077	-0.24264	0.239624	2
1078	-0.102126	0.255961	2
1079	-0.413879	0.481717	2
1080	0.029766	0.708921	2
1081	-0.0909935	0.548891	2
1082	-0.22488	0.340255	2
1083	0.798834	-0.621044	8
1084	-0.290534	0.31292	2
1085	-0.0679991	0.152431	2
1086	0.0743106	-0.171177	2
1087	-0.157835	0.373388	2
1088	-0.153909	0.0282031	2
1089	-0.104128	0.441655	2
1090	-0.454849	0.336145	2
1091	-0.1065	1.20523	5
1092	0.170874	0.70392	2
1093	-0.010396	0.697755	2
1094	0.0664153	0.676541	2
1095	0.188165	0.401841	2
1096	-0.300819	0.569675	2
1097	1.273	1.67859	4
1098	-0.00439695	0.685176	2
1099	-0.419106	0.471377	2
1100	-0.137586	0.527323	2
1101	-0.293491	0.233688	2
1102	0.0782388	0.629505	2
1103	-0.523938	0.340496	2
1104	-0.181069	0.595443	2
1105	0.170936	0.455477	2
1106	-0.0331182	0.535647	2
1107	-0.285884	0.156235	2
1108	-0.0682564	0.294557	2
1109	-0.312121	0.257662	2
1110	-0.0218941	0.246539	2
1111	-0.303026	0.616271	2
1112	-0.22822	0.390634	2
1113	-0.160581	0.95364	2
1114	-0.0187608	0.571493	2
1115	0.590404	0.281527	5
1116	0.318391	0.542205	2
1117	-0.0648153	0.600671	2
1118	-0.0256276	0.276851	2
1119	-0.21057	0.355065	2
1120	2.14714	0.127066	9
1121	-0.200104	0.456537	2
1122	-0.317343	0.209524	2
1123	0.150434	0.195716	2
1124	0.0230399	0.522966	2
1125	-0.151373	-0.154624	2
1126	0.0369639	0.409245	2
1127	1.35815	-0.466966	9
1128	0.0943334	1.16461	2
1129	0.210469	0.338356	2
1130	-0.0316328	0.175814	2
1131	-0.0617281	0.313164	2
1132	-0.0603276	-0.258451	2
1133	-0.256328	0.337974	2
1134	-0.152896	0.564939	2
1135	0.091384	0.58711	2
1136	0.0423798	0.494264	2
1137	0.051578	0.569718	2
1138	-0.231882	0.314549	2
1139	-0.296605	0.468175	2
1140	0.172579	0.930924	2
1141	-0.400615	0.343808	2
1142	0.0770344	0.354567	2
1143	-0.00639328	0.0597253	2
1144	-0.0493461	0.0908377	2
1145	0.209804	0.6149	2
1146	-0.0700365	0.737357	2
1147	-0.202694	0.0911806	2
1148	-0.211102	0.230723	2
1149	0.0718592	0.350729	2
1150	-0.0872121	0.538644	2
1151	0.134842	0.382671	2
1152	0.0461238	0.630546	2
1153	-0.168666	0.487857	2
1154	0.136215	0.22526	2
1155	0.0604731	0.283281	2
1156	-0.497578	0.401145	2
1157	-0.288197	1.20037	5
1158	0.0565901	0.59192	2
1159	-0.993812	-0.697712	7
1160	-0.0978818	0.341978	2
1161	0.429284	0.15951	8
1162	-0.208779	1.38542	5
1163	0.0534927	-0.0396229	2
1164	-0.330216	0.629459	2
1165	0.1132	0.492924	2
1166	0.148412	-2.18013	3
1167	-1.391	2.03719	5
1168	-0.172495	0.210789	2
1169	0.142502	0.470788	2
1170	-0.332786	0.314199	2
1171	-0.111016	0.328232	2
1172	0.247912	0.10934	2
1173	-0.265989	0.308052	2
1174	-0.0885788	0.593146	2
1175	-0.113743	0.128144	2
1176	-0.102363	0.324664	2
1177	-0.128002	0.350573	2
1178	-0.213973	0.165597	2
1179	0.0273506	0.610451	2
1180	-1.81129	0.528839	0
1181	-0.298344	0.213557	2
1182	0.0140509	0.313423	2
1183	0.126912	-1.41792	3
1184	0.0348009	0.125633	2
1185	-0.127744	0.362778	2
1186	0.0944373	0.585407	2
1187	-0.545539	-0.88535	7
1188	-0.248745	0.962871	5
1189	0.179086	-1.69852	3
1190	-0.268002	0.597055	2
1191	-0.529399	0.561022	5
1192	-1.16768	2.27579	5
1193	0.14354	0.276022	2
1194	-0.108546	0.205837	2
1195	-0.211935	0.234137	2
1196	-0.301713	0.495868	2
1197	-0.040002	0.690338	2
1198	-0.148208	0.480144	2
1199	-0.289857	0.272462	2
1200	-0.0703891	0.45357	2
1201	-0.261154	0.431757	2
1202	-0.197706	0.821967	2
1203	-0.0793484	0.408498	2
1204	0.274124	-1.95707	3
1205	-0.0632539	0.469088	2
1206	0.550269	2.22273	4
1207	-0.166405	0.609626	2
1208	-0.0582426	1.00119	2
1209	-0.165577	0.470488	2
1210	1.33037	-0.375559	9
1211	-0.155632	0.696661	2
1212	-0.552323	-0.857571	7
1213	0.0787748	0.225082	2
1214	-1.69284	-0.0866707	0
1215	0.0931939	0.581118	2
1216	-0.315571	0.238102	2
1217	-1.8689	0.351995	0
1218	-0.486431	0.71057	5
1219	-0.267944	0.236326	2
1220	-0.392495	0.71068	2
1221	-1.61477	-0.259295	0
1222	0.0510477	0.512474	2
1223	-0.0642306	0.614493	2
1224	0.357375	0.498344	2
1225	0.0746784	0.504384	2
1226	-0.0528971	0.511766	2
1227	-0.537741	0.78994	5
1228	0.126651	0.543971	2
1229	0.0695532	0.143707	2
1230	-0.349391	0.487408	2
1231	-0.097044	0.16842	2
1232	-0.359488	0.578548	2
1233	0.403614	0.129982	8
1234	0.0781677	0.546462	2
1235	-0.298479	0.498883	2
1236	0.0331168	0.527162	2
1237	-0.338929	0.472017	2
1238	-0.0337992	0.468001	2
1239	0.70162	-0.730024	8
1240	-1.80073	-0.0426725	0
1241	0.0643661	0.564733	2
1242	-0.0337656	0.304087	2
1243	0.0425223	0.466768	2
1244	0.0814095	0.168764	2
1245	0.172762	-0.061932	2
1246	0.089417	0.194739	2
1247	0.122363	0.292628	2
1248	-0.056082	0.132758	2
1249	-0.0424197	0.460387	2
1250	-0.209287	-0.0773984	2
1251	-0.170905	0.507359	2
1252	-0.000729769	0.696811	2
1253	-0.00992777	0.522871	2
1254	-0.186589	0.621376	2
1255	1.51679	-0.323432	9
1256	0.0805744	-0.781195	3
1257	0.063247	0.48318	2
1258	0.671422	1.86032	4
1259	0.0960494	0.607553	2
1260	-0.0717356	0.323025	2
1261	-0.209563	0.392736	2
1262	-0.216435	0.629168	2
1263	-0.0533357	0.413051	2
1264	-0.175087	1.62609	5
1265	-0.30184	0.59458	2
1266	0.0734621	0.505474	2
1267	0.37813	0.736934	2
1268	-0.107668	0.284026	2
1269	-1.15849	-1.62429	7
1270	-0.0338892	0.149665	2
1271	-1.1066	-1.26293	7
1272	-0.0113454	0.573995	2
1273	-0.635612	-1.47922	7
1274	-0.0906553	0.0421751	2
1275	0.222363	0.467924	2
1276	0.109968	0.402283	2
1277	-0.17341	0.435972	2
1278	0.0338003	0.120281	2
1279	-0.1192	0.436265	2
1280	-0.0351534	0.763509	2
1281	0.189301	0.355092	2
1282	-0.374742	1.67258	5
1283	1.84999	-0.376185	9
1284	-0.243386	0.549574	2
1285	-0.0688504	0.343841	2
1286	-0.113831	0.296245	2
1287	0.122447	0.403064	2
1288	-0.0282025	0.199897	2
1289	-0.252206	0.0508868	2
1290	0.00481275	0.370953	2
1291	-1.55751	-0.203972	0
1292	0.0266756	0.988756	2
1293	-1.60998	-0.0160257	0
1294	0.0860883	0.618996	2
1295	-0.0103049	0.565505	2
1296	-0.264601	0.189831	2
1297	-0.215266	0.204774	2
1298	0.163994	1.39385	5
1299	-0.200056	0.394041	2
1300	0.151375	-2.19255	3
1301	0.00263371	0.321575	2
1302	-0.0936901	0.522067	2
1303	-0.0618523	0.402534	2
1304	-0.452928	0.512425	2
1305	0.00785331	0.337727	2
1306	0.11712	0.339805	2
1307	0.0696698	0.655791	2
1308	-0.0730553	0.363277	2
1309	-0.132787	0.354188	2
1310	-0.380662	0.146707	2
1311	-0.290048	0.761099	2
1312	0.264566	0.555697	2
1313	-0.30995	0.196991	2
1314	-0.189987	0.339458	2
1315	0.0484083	0.444493	2
1316	0.0592477	0.482048	2
1317	0.0141984	0.552162	2
1318	-0.132157	0.33981	2
1319	-0.0811552	0.637578	2
1320	-0.0635187	0.395391	2
1321	-0.131557	0.929708	2
1322	-0.00519932	0.326376	2
1323	-0.0297302	0.540263	2
1324	0.0220699	0.314332	2
1325	-0.0779968	0.010405	2
1326	-0.18065	0.425514	2
1327	-0.188005	0.510219	2
1328	-0.310375	0.264732	2
1329	0.00457254	0.795301	2
1330	1.11989	-0.284249	1
1331	-0.0306921	0.494531	2
1332	-0.180465	0.367354	2
1333	-1.35485	-0.783344	6
1334	-0.202851	0.174957	2
1335	0.31568	1.03973	2
1336	0.314806	0.713293	2
1337	-0.243596	0.273019	2
1338	-0.211	0.19868	2
1339	-0.171895	0.125095	2
1340	-0.248056	0.422368	2
1341	0.433314	-1.82433	3
1342	0.128319	-1.80565	3
1343	-0.0472266	0.29416	2
1344	0.0559925	0.474345	2
1345	-0.0899515	0.193483	2
1346	-0.260001	0.113223	2
1347	-0.0351958	0.388968	2
1348	0.120669	0.53225	2
1349	-0.110953	0.256062	2
1350	-0.184073	0.798081	2
1351	0.629924	-0.0476235	8
1352	0.0793808	0.522126	2
1353	0.104701	0.653312	2
1354	-0.224194	0.62076	2
1355	-0.202586	0.149131	2
1356	-0.0957398	0.201787	2
1357	-0.835755	0.544866	5
1358	0.90153	-0.322195	1
1359	-0.328635	0.361919	2
1360	0.179782	0.555671	2
1361	-0.777637	-0.683573	7
1362	0.00358672	0.354558	2
1363	-0.205621	0.40596	2
1364	0.0442868	0.690794	2
1365	0.29766	-1.42046	3
1366	-0.122634	0.108147	2
1367	-0.174899	0.576466	2
1368	1.78925	0.679588	1
1369	-0.30864	0.934377	5
1370	-0.11303	0.401008	2
1371	0.277479	0.893583	2
1372	-0.0949061	0.640072	2
1373	0.103932	0.423007	2
1374	1.26424	-0.302973	9
1375	-0.0686759	0.635533	2
1376	0.760549	2.06707	4
1377	-0.390492	0.753148	5
1378	-0.126843	0.116738	2
1379	-0.187646	0.464553	2
1380	0.148014	0.533941	2
1381	-0.22252	0.346384	2
1382	0.241511	0.881991	2
1383	-0.340812	0.655966	2
1384	-0.00373115	1.16244	2
1385	0.127162	0.898003	2
1386	-0.126794	0.242057	2
1387	-0.0324721	0.367798	2
1388	0.181601	0.545197	2
1389	-0.202075	0.335146	2
1390	-0.133137	0.289662	2
1391	0.274225	0.0292009	8
1392	0.10511	0.68531	2
1393	-0.185206	0.353739	2
1394	0.353983	0.775655	2
1395	1.18006	0.161189	1
1396	0.0597085	0.565054	2
1397	-0.26516	0.806234	2
1398	-0.0855459	0.289215	2
1399	-0.129021	0.407322	2
1400	0.0233165	0.405451	2
1401	0.283277	0.820691	2
1402	-0.330992	0.287166	2
1403	0.371089	0.409876	2
1404	-0.0557516	0.203381	2
1405	-0.130344	0.594288	2
1406	-0.0917105	0.375335	2
1407	0.00997314	0.660411	2
1408	-0.442168	0.216128	2
1409	-0.294963	0.489735	2
1410	-0.134483	0.531488	2
1411	0.153605	0.415965	2
1412	-0.0249772	0.278712	2
1413	-0.493435	0.427223	2
1414	-0.229549	0.157822	2
1415	-0.0691897	0.345337	2
1416	-0.105965	0.294346	2
1417	-0.135758	0.24023	2
1418	0.706428	-0.354764	8
1419	0.122688	0.440216	2
1420	-0.031743	0.426851	2
1421	-0.13801	0.613445	2
1422	-0.14951	-0.141086	2
1423	0.225532	0.41906	2
1424	-0.00995658	0.523275	2
1425	-0.126751	0.55707	2
1426	-0.0811631	0.669863	2
1427	1.68644	0.0430774	9
1428	-0.264001	1.50021	5
1429	0.161252	0.380671	2
1430	-0.0911245	0.391483	2
1431	-0.502546	-0.517569	7
1432	-0.212757	0.311077	2
1433	-0.631641	-1.39571	7
1434	-0.299446	0.000565708	2
1435	0.678555	-0.800722	8
1436	0.0452399	0.38681	2
1437	-0.246205	0.332865	2
1438	-0.0997698	0.33691	2
1439	1.13513	-1.46534	8
1440	-0.33806	0.264467	2
1441	0.203704	0.72117	2
1442	-0.181501	0.73971	2
1443	-0.117848	0.522401	2
1444	-0.0314637	0.535847	2
1445	-0.716182	0.729795	5
1446	-0.235756	0.493319	2
1447	-0.14694	1.27054	5
1448	-0.141845	0.0212869	2
1449	0.00911906	0.47741	2
1450	-0.244783	0.375467	2
1451	-0.0139076	0.736394	2
1452	-0.215811	0.572973	2
1453	0.250978	0.562527	2
1454	-0.114646	0.662275	2
1455	0.0057691	0.64165	2
1456	-0.0634352	0.0925423	2
1457	-0.173887	0.344232	2
1458	0.296547	0.864937	2
1459	-0.378038	0.541456	2
1460	-0.199269	0.427252	2
1461	0.760606	1.69612	4
1462	-0.401841	0.15046	2
1463	0.150986	0.405986	2
1464	-0.117498	0.201924	2
1465	-1.08126	-1.64925	7
1466	0.0382525	0.399693	2
1467	0.759373	-0.397675	8
1468	-0.0966509	0.156225	2
1469	0.387046	-0.452903	8
1470	-0.949603	0.715297	5
1471	0.0542133	0.507422	2
1472	-0.227024	0.624342	2
1473	0.170755	-0.425598	8
1474	-0.357247	0.398125	2
1475	-0.131666	0.105206	2
1476	0.039643	0.476832	2
1477	-0.157412	0.418487	2
1478	-0.0451219	-0.0571888	2
1479	0.237698	0.291166	2
1480	0.00209779	0.599888	2
1481	-0.176125	0.435159	2
1482	0.272317	0.83934	2
1483	-0.157062	0.405654	2
1484	0.0554588	0.628779	2
1485	0.0662371	0.277691	2
1486	-0.332299	-0.0354959	2
1487	0.242815	0.314526	2
1488	0.262664	0.631304	2
1489	0.193599	0.40605	2
1490	-0.123723	0.367506	2
1491	0.0375103	0.934071	2
1492	-0.320009	0.833652	2
1493	0.300076	0.58856	2
1494	0.0360448	0.151123	2
1495	-0.204362	0.302955	2
1496	0.296785	-1.70309	3
1497	0.0100228	0.336975	2
1498	0.0446845	0.378609	2
1499	-0.102164	0.0129331	2
1500	-0.116252	0.491194	2
1501	-0.0985286	0.407733	2
1502	-0.136173	0.11874	2
1503	-0.132907	0.476619	2
1504	-1.54087	-0.118427	0
1505	-0.0511105	0.62145	2
1506	-0.0365074	0.18968	2
1507	0.159719	0.996124	2
1508	1.19355	-0.228037	1
1509	-0.0850511	0.460295	2
1510	0.0763251	0.202566	2
1511	-0.147827	0.358009	2
1512	0.199356	0.319431	2
1513	0.0538529	0.0726639	2
1514	-0.0186607	0.387143	2
1515	-0.019496	0.233636	2
1516	-1.46568	-1.01673	6
1517	0.192893	0.295366	2
1518	-0.0546543	0.584002	2
1519	-0.169878	0.773535	2
1520	-0.253425	0.342774	2
1521	-0.0910741	0.619833	2
1522	-0.163017	0.156635	2
1523	0.0126455	0.413538	2
1524	-0.0328021	0.317505	2
1525	0.0921665	0.266302	2
1526	-0.318137	0.144565	2
1527	1.59592	-1.22179	8
1528	-0.0994909	0.310443	2
1529	-0.114872	-0.059266	2
1530	0.108347	-0.110083	2
1531	0.0603536	0.0815481	2
1532	0.0110158	-0.138087	2
1533	-0.198198	0.301015	2
1534	-0.135314	0.338421	2
1535	-0.191149	0.717992	2
1536	0.407568	-0.210997	8
1537	-0.081348	0.0233705	2
1538	-0.223538	0.257114	2
1539	1.0642	-0.515738	8
1540	-0.0791173	0.700646	2
1541	-0.0994251	0.290619	2
1542	-0.135496	0.367917	2
1543	-0.237796	0.980867	5
1544	-0.242705	0.0737308	2
1545	-1.56104	-1.04144	6
1546	-0.606077	0.685191	5
1547	0.943783	1.50791	4
1548	-0.256539	0.351339	2
1549	-0.0671863	0.280164	2
1550	0.10408	0.406092	2
1551	0.0305358	0.783758	2
1552	-0.367777	0.606293	2
1553	-0.0353683	0.426044	2
1554	-0.116434	0.0196638	2
1555	-0.0406544	0.261829	2
1556	0.0013717	0.322592	2
1557	-0.498158	0.223602	2
1558	-0.206372	0.511445	2
1559	-0.0600553	0.462123	2
1560	0.108554	0.486319	2
1561	0.110127	0.817047	2
1562	0.0407537	0.194397	2
1563	-0.00195578	0.142076	2
1564	-0.239907	0.517748	2
1565	0.0921034	0.905032	2
1566	0.24788	0.723881	2
1567	0.0270689	0.349367	2
1568	-0.330557	0.487865	2
1569	0.180234	0.421609	2
1570	0.126527	0.446591	2
1571	1.66711	0.489333	1
1572	0.0104866	0.0853541	2
1573	0.103816	0.428389	2
1574	0.168926	0.299906	2
1575	0.0078573	0.270507	2
1576	0.0775432	0.510233	2
1577	-0.172446	0.248516	2
1578	-0.280134	0.490546	2
1579	-0.0986144	0.519021	2
1580	-0.425555	1.21365	5
1581	-0.228623	0.320135	2
1582	-0.114721	-0.0283923	2
1583	0.011581	0.284867	2
1584	0.188194	0.434654	2
1585	-0.281184	0.562311	2
1586	-0.0963468	0.269689	2
1587	0.125449	0.792	2
1588	-0.11447	0.141594	2
1589	-0.0227366	0.338571	2
1590	-0.0587105	0.599152	2
1591	-0.46098	0.27002	2
1592	-0.290527	0.432924	2
1593	-0.00792397	0.245565	2
1594	-0.090335	0.371452	2
1595	-0.716487	-1.69373	7
1596	-0.107582	0.573102	2
1597	0.133961	0.602893	2
1598	-0.174551	0.293132	2
1599	-0.606049	0.427583	5
1600	-0.371344	0.489519	2
1601	-0.372457	0.291496	2
1602	-0.146934	0.62308	2
1603	0.132381	0.432096	2
1604	0.216867	0.528254	2
1605	-0.20207	0.304873	2
1606	-0.0599613	0.177889	2
1607	0.076951	0.419743	2
1608	1.56429	0.676414	1
1609	-0.276664	0.349154	2
1610	-0.947159	-0.891815	7
1611	-0.225249	0.342192	2
1612	0.0640426	0.59147	2
1613	0.0219831	0.446478	2
1614	0.132327	0.372898	2
1615	-0.106561	0.524013	2
1616	0.278312	0.254961	2
1617	-0.0205634	0.293196	2
1618	-0.119532	0.689765	2
1619	0.402711	-0.0949117	8
1620	0.114436	0.531446	2
1621	-0.122877	0.338292	2
1622	-0.227441	0.244545	2
1623	-0.149314	0.188388	2
1624	-0.18087	0.294973	2
1625	-0.227883	1.25407	5
1626	-0.0125531	0.573363	2
1627	-0.252068	0.299315	2
1628	-0.293545	0.182996	2
1629	-0.29102	1.47819	5
1630	-0.320742	0.694119	2
1631	-0.0368892	0.243636	2
1632	-0.279269	0.800956	2
1633	-0.195245	0.42109	2
1634	-0.100545	0.513774	2
1635	-0.236306	1.076	5
1636	-0.281453	0.30702	2
1637	0.377381	0.394937	2
1638	-0.138873	0.205635	2
1639	-0.0493833	0.32957	2
1640	-0.0721068	0.436744	2
1641	-0.136007	0.456167	2
1642	-0.0886081	0.241763	2
1643	0.204105	0.587028	2
1644	0.116281	-0.188019	8
1645	0.896169	-0.561853	8
1646	0.0832031	0.596043	2
1647	-0.0673075	0.41599	2
1648	-0.186748	0.328112	2
1649	0.372576	-1.539	3
1650	0.00518016	1.11743	2
1651	0.0501943	0.909147	2
1652	1.09156	-1.32316	8
1653	-0.819651	0.601417	5
1654	-0.209584	0.371045	2
1655	1.22596	0.0772695	1
1656	-0.283665	0.305443	2
1657	-0.0564703	0.359965	2
1658	-0.705777	0.6479	5
1659	0.0746292	0.598636	2
1660	-0.143049	0.225705	2
1661	-0.0343583	0.538218	2
1662	-0.135552	0.295327	2
1663	-0.0514796	0.0788725	2
1664	-0.0161677	0.423305	2
1665	-0.0343894	0.473341	2
1666	-0.0740299	0.169909	2
1667	-0.167224	0.703391	2
1668	-0.341601	2.36549	5
1669	-0.19036	0.34358	2
1670	0.108407	0.241078	2
1671	-0.113492	0.595609	2
1672	-0.0905503	0.337361	2
1673	0.085685	0.440846	2
1674	-0.578385	-1.25009	7
1675	-0.137727	0.286662	2
1676	-0.0369646	0.350512	2
1677	-0.171871	0.46971	2
1678	0.181291	0.3638	2
1679	0.0577442	0.553519	2
1680	-0.156117	0.291874	2
1681	-0.190857	0.260638	2
1682	-0.0260727	0.537581	2
1683	-0.115071	0.223939	2
1684	0.243922	0.781938	2
1685	-1.07978	2.21852	5
1686	-0.0195808	0.173049	2
1687	-0.221248	0.326014	2
1688	-0.238692	0.314531	2
1689	-0.0315419	0.375033	2
1690	-1.10403	2.1436	5
1691	-0.0854302	0.339727	2
1692	-0.773805	-0.629855	7
1693	-0.311697	0.496136	2
1694	-0.243983	0.232417	2
1695	-0.174624	0.878398	2
1696	0.2006	0.356553	2
1697	-0.205982	0.1887	2
1698	-0.733503	-1.57178	7
1699	0.150825	0.540305	2
1700	-0.239979	0.42145	2
1701	-0.307109	0.211735	2
1702	0.0303195	-0.620419	3
1703	-0.0977625	0.349488	2
1704	0.0300879	0.342893	2
1705	-0.00482398	0.316373	2
1706	-0.227243	0.386688	2
1707	0.145883	0.816946	2
1708	-0.179833	1.63679	5
1709	-0.160916	0.414433	2
1710	-0.0657392	-0.0583901	2
1711	-0.305487	0.256729	2
1712	0.0563343	0.661489	2
1713	0.035697	0.246773	2
1714	-0.484122	0.49084	2
1715	-0.0864821	0.344752	2
1716	-1.78281	-0.0630609	0
1717	-0.32044	0.796059	2
1718	0.0106032	0.527515	2
1719	-0.188856	0.397204	2
1720	-0.305891	0.22636	2
1721	-0.118563	0.646413	2
1722	0.201171	-0.209477	8
1723	0.204243	0.622261	2
1724	0.0616193	0.469408	2
1725	0.110349	0.665903	2
1726	0.144845	0.481751	2
1727	-0.324087	0.202514	2
1728	-0.0646972	0.612678	2
1729	-0.0120299	0.509768	2
1730	-0.399021	2.06851	5
1731	-0.338688	0.601498	2
1732	-0.297341	0.465132	2
1733	0.153632	0.852949	2
1734	0.521109	-0.183962	8
1735	-0.124646	0.451334	2
1736	-0.333549	0.575638	2
1737	-0.150569	0.366085	2
1738	-0.694971	0.557076	5
1739	0.0579307	0.404569	2
1740	-0.10911	0.414206	2
1741	-0.111153	0.965486	2
1742	-0.882702	-0.265898	5
1743	-0.102567	0.422579	2
1744	1.16777	0.038893	1
1745	0.0657711	0.994234	2
1746	-0.32122	0.571007	2
1747	-0.0337709	0.393275	2
1748	-0.227264	0.250792	2
1749	0.138722	0.573406	2
1750	0.0654186	0.432237	2
1751	-0.0715403	0.45861	2
1752	-0.277766	0.262446	2
1753	-0.0606527	0.475926	2
1754	0.0186688	0.491385	2
1755	-0.0887172	0.524269	2
1756	-0.0309583	-1.00877	3
1757	-0.0842475	0.445712	2
1758	-0.0189328	0.338354	2
1759	-0.239145	0.222839	2
1760	-0.177254	0.396514	2
1761	-0.0551963	0.127223	2
1762	0.0934697	-0.641852	3
1763	1.62372	-0.488065	9
1764	-0.0150862	-0.0996579	2
1765	-0.139008	0.466478	2
1766	-0.0459699	1.02925	2
1767	-0.121737	0.222736	2
1768	-0.298452	0.171526	2
1769	-0.222522	0.315381	2
1770	-1.82272	-0.0537315	0
1771	0.214759	1.14957	2
1772	-0.197767	0.369855	2
1773	-0.0605074	0.298976	2
1774	-0.0433689	0.735426	2
1775	-0.258953	0.264208	2
1776	0.120376	0.275048	2
1777	-0.135468	0.000294402	2
1778	-0.0984723	0.272541	2
1779	0.106861	0.472488	2
1780	-0.264208	0.221102	2
1781	-1.16149	2.24471	5
1782	0.0994936	-0.193669	2
1783	-1.92608	0.497586	0
1784	-0.279458	0.126031	2
1785	-0.250643	0.407131	2
1786	-0.122611	0.36004	2
1787	-0.13731	0.262026	2
1788	-0.273171	0.460817	2
1789	-2.03241	0.523484	0
1790	-0.258617	0.887639	2
1791	0.206307	0.347715	2
1792	-0.252891	0.836175	2
1793	-0.0314464	0.533837	2
1794	-0.170624	0.0375842	2
1795	0.00287379	0.346844	2
1796	0.131198	0.490969	2
1797	0.183541	0.588625	2
1798	0.476663	0.161922	8
1799	0.142531	0.678293	2
1800	-0.0479088	0.543366	2
1801	0.0609566	0.611932	2
1802	-0.0791704	0.955133	2
1803	-0.122495	0.20325	2
1804	0.911128	-1.20179	8
1805	0.733921	-0.255957	8
1806	-0.151334	0.28015	2
1807	0.103429	0.496562	2
1808	-0.279634	0.507801	2
1809	0.0990493	0.65714	2
1810	-0.345703	0.303983	2
1811	0.0695833	0.611389	2
1812	-0.0739568	0.682069	2
1813	-0.132567	0.36139	2
1814	-0.0338845	0.278046	2
1815	-0.354027	0.253029	2
1816	0.122949	0.316344	2
1817	-0.0123913	0.358753	2
1818	-0.225465	0.691417	2
1819	-0.333375	0.305703	2
1820	-0.190816	0.918627	2
1821	-0.122938	1.2451	5
1822	1.74914	-0.0828172	9
1823	0.328828	0.379492	2
1824	-0.0953114	0.798235	2
1825	0.0721778	0.528005	2
1826	-0.240657	0.0506087	2
1827	-0.0861574	0.62924	2
1828	-0.048312	0.229321	2
1829	0.283053	0.544001	2
1830	-0.296827	0.120163	2
1831	0.0948341	1.37449	5
1832	-0.175834	-0.0177783	2
1833	-0.0631831	0.223803	2
1834	0.271575	0.541349	2
1835	-0.00488636	0.612579	2
1836	-0.202435	0.560787	2
1837	0.614742	1.73895	4
1838	-0.233069	0.072814	2
1839	-0.388336	0.179693	2
1840	0.0650602	0.411723	2
1841	2.02081	-0.134185	9
1842	-0.192847	0.241886	2
1843	0.0400335	0.638187	2
1844	-0.831441	-0.786834	7
1845	-0.0813245	0.381054	2
1846	-0.0860688	0.329616	2
1847	-0.114171	0.169518	2
1848	1.49731	0.271246	1
1849	0.108471	0.605234	2
1850	-0.373422	0.229171	2
1851	-0.166662	0.232505	2
1852	-0.209677	0.448626	2
1853	-0.211427	0.0750646	2
1854	-0.0587231	0.988198	2
1855	0.0542567	0.680206	2
1856	-0.0539984	0.480033	2
1857	-1.51575	-0.156085	0
1858	0.167371	0.572095	2
1859	0.0868983	0.169594	2
1860	0.0861001	0.264785	2
1861	-0.620519	0.535669	5
1862	0.0965938	0.583984	2
1863	-0.084725	0.466026	2
1864	-0.0407758	0.424415	2
1865	-0.550732	0.997401	5
1866	-0.236203	0.544484	2
1867	-0.0457821	0.4877	2
1868	0.110786	0.607145	2
1869	-0.312223	0.240635	2
1870	-0.146376	0.716429	2
1871	-0.267815	0.299224	2
1872	-0.153335	0.688307	2
1873	-0.0661092	0.414003	2
1874	-0.0987889	0.61442	2
1875	-0.128561	0.101309	2
1876	-0.157479	0.280588	2
1877	-0.0628537	0.109951	2
1878	-0.0104668	0.53824	2
1879	-0.101605	0.594284	2
1880	-0.147918	0.322023	2
1881	-1.12327	-0.851274	7
1882	0.0262655	0.521652	2
1883	-0.202073	0.0626048	2
1884	-0.0307937	0.274736	2
1885	0.121041	0.50361	2
1886	-0.24346	0.227216	2
1887	0.892113	-0.997525	8
1888	0.197202	0.587168	2
1889	-0.0657795	0.685621	2
1890	-0.272456	0.159935	2
1891	0.30217	0.00530389	8
1892	-0.0274297	0.540141	2
1893	-0.122457	0.416539	2
1894	-0.282533	0.50682	2
1895	-0.115843	0.64606	2
1896	-0.469127	0.434563	2
1897	0.0741719	0.4341	2
1898	-0.291473	0.490966	2
1899	-0.274999	0.331983	2
1900	-0.122072	0.170151	2
1901	-0.109531	0.346709	2
1902	-0.459657	2.21227	5
1903	-0.0208591	0.633965	2
1904	0.0875997	0.398075	2
1905	-0.269107	0.947421	5
1906	0.236457	0.258404	2
1907	0.226935	0.582883	2
1908	-0.0958772	0.985585	2
1909	0.112688	0.516461	2
1910	1.55176	-0.301517	9
1911	-0.111064	-1.34355	3
1912	0.0602337	0.441485	2
1913	0.116899	0.247937	2
1914	-0.12303	0.366035	2
1915	-0.0362207	0.346169	2
1916	-0.0557089	0.32156	2
1917	-0.144575	0.354235	2
1918	-0.15508	0.146128	2
1919	-0.0508279	0.121322	2
1920	-1.15843	2.11493	5
1921	0.155242	0.859597	2
1922	0.211326	0.633175	2
1923	1.04575	-1.01692	8
1924	0.039801	0.609161	2
1925	0.152789	0.923695	2
1926	-0.0663497	-0.00478025	2
1927	-0.240367	0.02361	2
1928	0.238361	-2.17442	3
1929	1.21541	2.04134	4
1930	-0.0974589	0.579164	2
1931	0.0905729	0.375483	2
1932	-1.36291	-0.954785	6
1933	1.04177	-1.13448	8
1934	0.0402609	0.219335	2
1935	-0.34953	0.302638	2
1936	1.22065	1.75135	4
1937	0.873598	-0.972889	8
1938	-0.212562	0.593438	2
1939	0.933423	1.16152	4
1940	-0.025767	0.134559	2
1941	-0.220519	0.172588	2
1942	-0.0714592	0.699961	2
1943	-0.147415	0.387228	2
1944	-0.351715	0.384228	2
1945	-0.0228279	0.638624	2
1946	-0.566387	0.486571	5
1947	0.0994155	0.608727	2
1948	0.382408	0.153656	8
1949	0.231681	1.1455	2
1950	-0.138437	0.434891	2
1951	1.83423	-1.55255	8
1952	0.0434398	0.659108	2
1953	-0.189983	0.875861	2
1954	-0.142121	0.368532	2
1955	0.127588	0.517999	2
1956	-0.194259	0.0949695	2
1957	0.0961994	0.605556	2
1958	-0.0471051	0.622179	2
1959	1.63212	-0.300016	9
1960	0.181948	0.734367	2
1961	-0.0978987	0.248395	2
1962	-0.00198719	0.611392	2
1963	-0.0131918	0.116707	2
1964	-0.128011	0.449524	2
1965	-0.208244	0.447448	2
1966	0.100729	0.265101	2
1967	0.124301	0.74838	2
1968	0.282744	0.508669	2
1969	-0.0645274	0.259308	2
1970	0.779056	1.69817	4
1971	0.101073	1.01204	2
1972	-0.0462797	0.4239	2
1973	-0.452072	0.616582	2
1974	-0.369188	0.291535	2
1975	-0.228564	0.464979	2
1976	-0.176095	0.145181	2
1977	0.00820822	0.685732	2
1978	1.79932	-0.360622	9
1979	0.112933	0.317903	2
1980	0.413441	0.904243	2
1981	-0.0963233	0.27757	2
1982	-0.210715	0.264459	2
1983	-0.142909	0.0960329	2
1984	0.113077	0.363233	2
1985	0.157237	0.771447	2
1986	0.297977	0.662967	2
1987	0.219568	0.363828	2
1988	-0.25101	1.54413	5
1989	-0.948601	-1.52089	7
1990	0.0272127	0.540167	2
1991	-0.0449397	0.0666286	2
1992	-0.163851	0.26262	2
1993	0.105965	0.589688	2
1994	-0.353608	0.300789	2
1995	0.571359	-0.919922	8
1996	-0.0754625	0.747568	2
1997	-0.0708104	0.177064	2
1998	-0.038113	0.470351	2
[truncated: 36,514 more rows]

## Sheet: Fig.4b
	x	y	gmm_class
0	0.240775	-0.818094	2
1	0.60487	1.42021	8
2	0.208381	-0.508687	2
3	-1.49086	0.256682	6
4	-0.183619	0.353339	1
5	-0.433499	1.52094	1
6	0.188847	-0.466689	2
7	0.175369	-0.631203	2
8	0.928414	0.4928	0
9	0.401033	0.700968	8
10	0.21478	-0.592544	2
11	0.311362	-0.692553	2
12	1.58565	-0.00349962	0
13	0.150434	-0.823699	2
14	1.44126	0.0784346	0
15	0.216297	-0.277233	2
16	-0.288436	0.0452953	3
17	0.202609	-0.634092	2
18	1.33566	-1.68157	9
19	-0.499666	1.61829	1
20	-0.679614	1.08041	1
21	-0.756724	0.647344	3
22	-1.58273	-0.901954	4
23	0.3503	-0.36971	2
24	0.281228	-0.826837	2
25	-1.77653	-1.37854	4
26	0.170899	-0.453844	2
27	-0.538409	0.122954	3
28	0.149802	-0.868618	2
29	0.20434	-0.832718	2
30	0.251544	-0.498056	2
31	0.320866	-0.517545	2
32	0.228461	-0.665646	2
33	-0.435716	0.510552	1
34	0.362663	-1.05589	2
35	-0.123078	0.398437	1
36	0.263224	-0.84906	2
37	0.182389	-0.754229	2
38	0.256421	-0.748621	2
39	-0.947735	0.324192	3
40	0.279588	-0.614858	2
41	0.17665	-0.748219	2
42	0.799498	0.626487	8
43	0.228852	-0.555634	2
44	0.296064	-0.540679	2
45	0.226152	-0.632209	2
46	0.148084	-0.821083	2
47	-0.0775646	1.03387	1
48	0.596376	0.837761	8
49	-1.73541	-1.07372	4
50	0.273777	-0.835523	2
51	-0.591961	0.0731184	3
52	-0.11955	0.669151	1
53	0.273516	-0.816754	2
54	0.208616	-1.2934	2
55	0.398257	-0.604097	2
56	0.372146	-0.608415	2
57	-0.227303	-0.131061	3
58	0.118384	-0.909917	2
59	0.280627	-0.868499	2
60	1.11332	1.43101	8
61	0.195267	-0.749904	2
62	-1.31017	-0.393943	3
63	0.293448	-0.666789	2
64	0.208256	-0.589596	2
65	0.284704	-0.543515	2
66	-2.07367	-0.217612	6
67	0.0780514	-1.04521	2
68	0.197193	-0.45417	2
69	-0.853817	-0.963417	4
70	0.225656	-0.81732	2
71	-0.278683	-3.4598	4
72	-0.265815	-0.201074	3
73	0.263999	-0.84378	2
74	0.308413	-0.637705	2
75	0.219799	-0.783159	2
76	-1.47652	0.558468	6
77	0.251028	-0.764572	2
78	0.229162	-0.966182	2
79	-0.116437	0.404139	1
80	-0.780388	0.710848	3
81	-0.887586	0.320417	3
82	-0.489514	0.61115	1
83	0.363748	0.128638	8
84	0.162358	-0.685252	2
85	0.573968	0.919723	8
86	0.211841	-0.923954	2
87	-0.776052	0.707282	3
88	0.140843	-0.640803	2
89	0.269171	-0.523283	2
90	1.60493	-0.106111	0
91	0.67763	1.05345	8
92	-0.187734	-2.36214	4
93	0.215539	-0.954546	2
94	0.289684	-0.446586	2
95	0.174531	-1.08314	2
96	0.724672	-0.380474	9
97	0.203661	-0.890897	2
98	0.277891	-0.780042	2
99	-0.255859	1.64657	1
100	0.146624	-0.864863	2
101	1.10979	-0.694625	9
102	-1.5277	0.477264	6
103	0.826414	1.56716	8
104	1.28184	1.11384	8
105	-0.198256	-0.12903	3
106	0.259336	-0.528735	2
107	0.339956	-0.406824	2
108	0.321595	-0.694098	2
109	0.343403	-0.608164	2
110	-1.84611	0.39833	6
111	0.192531	-0.718187	2
112	0.294383	-0.507475	2
113	0.276685	-0.617452	2
114	0.256257	-0.449087	2
115	2.41026	-0.829271	0
116	0.28094	-0.667593	2
117	-1.23408	-1.77127	4
118	0.096844	-1.04252	2
119	0.19989	-0.455934	2
120	0.144395	-1.00196	2
121	0.604433	1.09423	8
122	0.244835	-0.671344	2
123	-0.597762	0.20034	3
124	0.2689	-0.741773	2
125	1.55857	0.88718	5
126	-1.00437	0.168372	3
127	1.48519	-0.07229	0
128	0.252606	-0.768953	2
129	0.159985	-0.622214	2
130	0.242857	-0.555939	2
131	0.169164	-0.788234	2
132	0.735592	-1.57328	4
133	0.227614	-0.632147	2
134	0.290835	-0.916414	2
135	0.226644	-0.705649	2
136	0.246979	-0.630915	2
137	-0.152016	-2.31462	4
138	0.124924	-0.357287	2
139	0.265335	-0.759017	2
140	-0.285537	0.708659	1
141	0.2883	-0.437979	2
142	0.255165	-0.618898	2
143	0.324901	-0.5211	2
144	0.069803	-1.01012	2
145	0.290922	-0.530064	2
146	0.190865	-0.693455	2
147	0.22192	-0.730829	2
148	0.0468296	-0.511296	3
149	1.25738	0.249517	0
150	0.443169	-0.55315	2
151	-0.294434	0.902367	1
152	0.206524	-0.609054	2
153	0.281287	1.39719	8
154	-0.320451	-0.190544	3
155	0.322094	-0.614749	2
156	0.206481	-0.949218	2
157	-0.381786	0.84616	1
158	0.641694	0.906626	8
159	0.33119	-0.429037	2
160	0.380025	0.158337	8
161	0.219364	-0.445326	2
162	1.08302	-1.05938	9
163	0.194306	-0.929588	2
164	0.112964	-0.748759	2
165	1.00926	0.127137	0
166	0.173535	-0.601713	2
167	-1.64183	-1.33551	4
168	0.201817	-0.860519	2
169	1.12473	-0.0977385	0
170	0.277175	-0.440484	2
171	-0.871236	1.98256	6
172	0.186866	-0.541898	2
173	0.0923037	-1.04855	2
174	0.274279	-0.509105	2
175	-0.406596	1.69059	1
176	2.09182	-0.503671	0
177	-0.778087	-0.111896	3
178	0.176565	-0.765701	2
179	0.496546	-0.488735	3
180	0.224642	-0.44125	2
181	-0.675654	1.05097	1
182	0.578649	1.35668	8
183	0.255862	-0.824048	2
184	0.195038	-0.700209	2
185	0.22462	-0.788093	2
186	0.220764	-0.496424	2
187	-0.325236	0.61665	1
188	-0.993354	-1.28145	4
189	0.05022	-1.18104	4
190	0.295938	-1.14528	2
191	0.255086	-0.699324	2
192	0.732711	-0.668006	9
193	0.279697	-0.673238	2
194	0.239414	-1.19567	2
195	0.40601	-1.58766	4
196	1.28216	-1.06406	9
197	0.229392	-1.3318	2
198	-0.124832	0.397687	1
199	0.217126	-0.654543	2
200	0.246102	-0.493739	2
201	0.215798	-0.718003	2
202	0.253375	-0.777732	2
203	0.201702	-0.766272	2
204	0.267404	-0.537601	2
205	-0.15898	-2.31824	4
206	0.220583	-0.439584	2
207	0.386861	-0.785322	2
208	1.18972	-0.341356	9
209	1.13622	0.802818	5
210	0.226138	-0.90791	2
211	-0.55798	-1.59481	4
212	-1.58865	-0.825504	4
213	0.201809	-0.590194	2
214	-0.448493	0.512472	1
215	0.226363	-0.981662	2
216	0.285404	-0.525437	2
217	0.181638	-0.822472	2
218	1.12337	-1.32093	9
219	0.601658	1.02672	8
220	0.264916	-0.754214	2
221	0.260952	-0.592995	2
222	0.201587	-0.287033	2
223	0.315352	0.914079	8
224	0.308517	-0.511867	2
225	-0.838223	1.95062	6
226	1.50102	-0.169437	0
227	0.580055	0.970977	8
228	0.194211	-0.785595	2
229	-0.175028	0.403389	1
230	-1.79816	0.493405	6
231	0.13475	-1.01986	2
232	0.260638	-0.586863	2
233	0.198262	-0.810073	2
234	0.216254	-0.363447	2
235	0.191801	-0.756555	2
236	-1.70162	0.747621	6
237	0.210261	-0.639527	2
238	1.33542	0.686589	5
239	0.201296	-0.919363	2
240	0.237603	-0.792201	2
241	0.288309	-0.646271	2
242	0.301659	-0.585347	2
243	0.254273	-0.647062	2
244	-0.38331	0.869501	1
245	0.243245	-0.29644	2
246	0.242378	-0.652589	2
247	0.0598609	-0.518527	3
248	-0.766977	-0.367457	3
249	0.21732	-0.590611	2
250	0.042816	-0.966648	2
251	0.15321	-1.12567	2
252	-2.49131	-0.629989	6
253	1.78752	0.975925	5
254	0.29918	-0.421703	2
255	1.75517	-0.21257	0
256	0.240398	-0.871159	2
257	0.258603	-0.624963	2
258	0.1744	-0.942686	2
259	1.24106	-1.21922	9
260	0.233035	-0.560252	2
261	0.335659	-0.430417	2
262	0.162551	-0.722822	2
263	0.253279	-0.501642	2
264	0.197898	-0.756195	2
265	-0.379928	0.827874	1
266	-0.585508	-0.0564638	3
267	0.247502	-0.59758	2
268	-0.311751	-0.552818	3
269	0.293326	-0.620134	2
270	0.290016	-0.884617	2
271	0.26998	-1.11009	2
272	-1.25044	1.14665	6
273	0.588648	1.77009	8
274	0.191803	-0.684361	2
275	-0.298731	0.152835	3
276	0.219648	-0.536232	2
277	-0.223502	1.5867	1
278	0.253816	-0.987613	2
279	0.266899	-0.646637	2
280	0.206602	-0.599419	2
281	0.309559	-0.718363	2
282	0.196414	-0.696557	2
283	0.495167	-0.792394	4
284	0.109439	-0.521312	2
285	0.243501	-0.681238	2
286	0.524843	0.530144	0
287	0.245648	-0.679437	2
288	0.232396	-0.540851	2
289	0.190093	-0.818565	2
290	0.347229	-0.519351	2
291	0.235841	-0.52601	2
292	0.227432	-0.758692	2
293	0.105986	-0.867216	2
294	-0.322292	-0.360749	3
295	-1.47904	0.958605	6
296	0.178651	-0.669545	2
297	1.15313	0.300211	0
298	0.41942	3.55665	7
299	0.238752	-0.886775	2
300	0.2379	-0.617244	2
301	0.29966	-0.658592	2
302	-0.00583789	-0.965957	3
303	0.285823	-0.881553	2
304	0.182075	-0.343816	2
305	0.310988	-0.695725	2
306	0.222727	-0.627971	2
307	0.257833	-0.807622	2
308	-0.872341	0.508657	3
309	-0.488904	-0.0272024	3
310	0.240577	-0.658574	2
311	0.308006	-0.719135	2
312	0.338297	-0.950659	2
313	-0.230682	1.46098	1
314	-0.596161	-0.276312	3
315	0.860355	-1.23051	9
316	0.291345	-0.517825	2
317	0.288577	-0.524419	2
318	0.265259	-0.589823	2
319	0.294866	-0.633262	2
320	0.179931	-0.648947	2
321	0.324124	-0.736107	2
322	0.19266	-0.625474	2
323	0.223168	-0.663844	2
324	0.241226	-0.503239	2
325	1.12936	-1.09503	9
326	0.248075	-0.853616	2
327	0.271941	-0.458221	2
328	0.224754	-0.271173	2
329	0.189561	-0.934346	2
330	0.177386	-0.741242	2
331	2.04088	0.761256	5
332	0.232822	-0.639865	2
333	0.19862	-0.51457	2
334	0.167667	-0.639367	2
335	0.209549	-0.886649	2
336	0.196943	-0.646322	2
337	-0.152158	-2.27605	4
338	1.24616	-0.940621	9
339	0.209528	-0.408659	2
340	0.257391	-0.497373	2
341	-1.25521	-1.87204	4
342	0.272026	-0.923652	2
343	0.262023	-0.832469	2
344	-0.476401	1.4781	1
345	0.274355	-0.611112	2
346	0.21144	-0.813977	2
347	0.237272	-0.653054	2
348	0.354569	-0.715944	2
349	-0.726485	-0.44889	3
350	0.118215	-0.62279	2
351	0.257494	-0.361733	2
352	0.26451	-0.338547	2
353	0.231655	-0.774585	2
354	0.196684	-0.994912	2
355	0.9796	-0.343959	9
356	0.204191	-0.611255	2
357	0.283752	-0.422805	2
358	0.254816	-0.507307	2
359	0.402748	-0.315174	2
360	-0.0548235	0.508923	1
361	0.374301	-0.82066	2
362	0.244854	-0.609725	2
363	0.165345	-0.615121	2
364	0.130512	-1.20425	2
365	0.286651	-0.49829	2
366	-0.0195576	0.930626	1
367	0.903869	0.470375	0
368	0.217733	-0.523859	2
369	0.175807	-0.796053	2
370	0.201163	-0.790229	2
371	0.2755	-0.59495	2
372	1.66409	0.932275	5
373	-0.29546	0.0804029	3
374	0.353555	-0.987021	2
375	0.0567224	-0.337181	3
376	-0.225268	-0.750196	3
377	0.27961	-0.664493	2
378	1.0158	0.0447975	0
379	-0.298557	-0.493223	3
380	-0.208098	1.61395	1
381	0.191882	-0.369032	2
382	0.816021	0.0226245	9
383	0.280419	-0.535912	2
384	0.306474	-0.914346	2
385	0.22324	-0.256777	2
386	0.307867	-0.739506	2
387	0.279569	-0.449144	2
388	0.169786	-0.682071	2
389	0.167813	-0.832069	2
390	0.139306	-0.84094	2
391	1.58022	0.97313	5
392	0.232449	-0.596018	2
393	0.223852	-0.539555	2
394	-0.169478	0.472283	1
395	1.55195	0.707028	5
396	0.221049	-0.591308	2
397	0.299528	-0.834964	2
398	0.274318	-0.660424	2
399	-0.557123	-1.67564	4
400	0.338858	1.13776	8
401	-0.0673575	2.05052	7
402	0.168962	-0.925335	2
403	0.312055	-0.301724	2
404	0.30209	-0.957968	2
405	-0.824835	-0.30841	3
406	0.278773	-0.914679	2
407	0.27669	-0.452884	2
408	0.285457	-1.14714	2
409	-0.0187903	-0.447984	3
410	1.1846	0.388283	0
411	-0.525092	-0.251786	3
412	0.246825	-0.983229	2
413	0.240164	-0.698224	2
414	0.322388	-0.886851	2
415	-0.950125	-1.00749	4
416	0.258558	-0.677832	2
417	0.346555	-0.750286	2
418	0.313053	-1.0157	2
419	1.1883	-1.24597	9
420	0.310953	-0.880395	2
421	0.301449	-0.717353	2
422	0.213806	-0.328624	2
423	0.183802	-0.584436	2
424	0.303497	-0.926358	2
425	0.225586	-0.557562	2
426	0.222356	-0.525402	2
427	0.216187	-0.74756	2
428	0.317406	-0.809272	2
429	1.05151	-1.29497	9
430	-0.685806	1.09778	1
431	0.437093	0.0418543	3
432	0.236194	-0.632183	2
433	0.218348	-0.635339	2
434	0.0392599	-0.059425	3
435	0.196622	-0.798725	2
436	0.229776	-0.769075	2
437	0.225237	-0.949953	2
438	-0.206076	1.65579	1
439	-2.16573	-0.269987	6
440	0.248998	-0.411298	2
441	0.221339	-0.564992	2
442	-1.06963	0.0283375	3
443	0.264114	-0.613427	2
444	1.04561	-1.09223	9
445	0.182167	-0.929696	2
446	1.48253	-0.172183	0
447	0.280124	-0.483596	2
448	-1.17661	0.951718	6
449	0.154752	-0.616707	2
450	-0.55832	-0.294876	3
451	0.248504	-0.509297	2
452	1.66201	-0.215784	0
453	1.17185	1.578	8
454	0.245448	-0.633892	2
455	0.294412	-0.427135	2
456	0.262645	-0.865399	2
457	0.203147	-0.420625	2
458	0.785681	0.253163	0
459	0.188226	-0.610646	2
460	-0.972535	-0.849891	4
461	0.237353	-0.537933	2
462	0.342816	-0.926053	2
463	-0.0887528	0.883062	1
464	0.240742	-0.751631	2
465	-1.11627	-0.00836145	3
466	0.245312	-0.425968	2
467	0.212745	-0.48429	2
468	0.884911	-1.26392	9
469	0.326454	-1.11894	2
470	0.272401	-0.602016	2
471	0.200297	-0.939222	2
472	0.197905	-0.811909	2
473	0.749695	-1.38949	4
474	0.332537	-0.714146	2
475	-0.434122	0.543629	1
476	0.256498	-0.566429	2
477	-1.7049	0.533847	6
478	-0.0531802	1.00934	1
479	0.283532	-0.635296	2
480	-0.815065	2.01694	6
481	1.24236	-1.1167	9
482	0.162588	-1.01062	2
483	0.165262	-0.772613	2
484	0.206422	-1.00672	2
485	1.13981	0.362895	0
486	0.27222	-0.407163	2
487	-0.790401	0.757951	3
488	-0.413067	-0.606943	3
489	0.155309	-0.713807	2
490	0.267606	-0.514067	2
491	-1.11523	0.144106	3
492	-0.499306	-0.909023	3
493	-0.797871	-0.029229	3
494	0.210457	-0.876358	2
495	0.150868	-0.906047	2
496	0.277946	-0.813731	2
497	0.888054	0.312059	0
498	0.283434	-0.61664	2
499	0.426964	-0.462427	2
500	-0.660116	1.12174	1
501	0.299877	-0.660683	2
502	0.903781	1.12463	8
503	0.597897	1.17079	8
504	0.233911	-0.616934	2
505	0.291132	-0.86048	2
506	0.230916	-0.799247	2
507	0.214098	-0.682656	2
508	0.141747	-0.822588	2
509	0.15882	-0.671234	2
510	0.23287	-0.469278	2
511	0.225375	-0.982183	2
512	0.289578	-0.492797	2
513	0.612685	0.975956	8
514	-0.144334	-2.17655	4
515	0.180836	-0.449021	2
516	-0.55976	0.89774	1
517	0.297064	-0.581358	2
518	0.149022	-0.705254	2
519	0.114109	-0.532681	2
520	0.158664	-0.91719	2
521	-0.724599	1.81124	6
522	-0.168498	0.435859	1
523	-1.49811	-0.951115	4
524	0.229551	-0.599638	2
525	0.174193	-0.403125	2
526	0.181561	-0.695786	2
527	1.11651	-0.905203	9
528	0.158017	-0.621745	2
529	0.112478	-0.606032	2
530	0.307309	-0.309484	2
531	0.140183	-1.07309	2
532	0.218323	-0.615131	2
533	-0.502443	-1.16498	4
534	-0.616763	0.880491	1
535	0.245259	-0.700514	2
536	-0.151348	-2.26761	4
537	0.151657	-0.560773	2
538	0.671511	1.35105	8
539	0.418842	-0.791872	2
540	-1.1026	-1.15185	4
541	0.252549	-0.211612	2
542	0.264247	-0.44163	2
543	0.311957	-0.485529	2
544	0.181933	-0.55898	2
545	-2.14483	-0.588426	6
546	0.250433	-1.22655	2
547	-0.172566	1.79282	1
548	0.204549	-0.823981	2
549	-2.1451	-0.227204	6
550	1.35828	0.241569	0
551	0.209659	-0.686343	2
552	0.207818	-0.70167	2
553	-0.836426	1.97808	6
554	0.292262	1.27294	8
555	0.209177	-0.698835	2
556	0.206249	-0.787697	2
557	0.00953642	0.768316	1
558	0.333289	-0.501269	2
559	0.247046	-0.676197	2
560	0.299787	-0.989171	2
561	-0.501874	-1.08346	4
562	0.17071	-0.842314	2
563	0.184977	0.0947254	3
564	0.277156	-0.708694	2
565	0.599404	0.961028	8
566	-0.991377	-1.33886	4
567	-1.10074	-1.78742	4
568	0.280737	-0.728926	2
569	0.246832	-0.753677	2
570	0.605542	1.23357	8
571	1.01366	-0.131528	9
572	-0.457511	0.504902	1
573	0.236018	-0.551908	2
574	0.57212	1.061	8
575	0.238602	-0.623943	2
576	0.142131	-0.648507	2
577	0.268398	-0.554418	2
578	0.197968	-0.642456	2
579	-0.832648	2.1562	6
580	0.22963	-0.510529	2
581	0.228441	-0.74853	2
582	0.209688	-0.486504	2
583	-0.279937	-0.30023	3
584	0.089155	0.331982	1
585	-0.688	-0.53622	3
586	0.165863	-0.825393	2
587	0.477257	-0.984983	4
588	0.265634	-0.335062	2
589	0.143422	-1.13759	2
590	1.43884	-1.764	9
591	1.66704	0.73618	5
592	-0.543287	0.0814614	3
593	-1.89337	0.293125	6
594	0.228073	-0.206394	2
595	0.284376	-0.594949	2
596	0.160554	-0.521246	2
597	0.224262	-0.707721	2
598	-0.647989	0.124624	3
599	0.954992	0.240342	0
600	0.196689	-0.595079	2
601	0.203052	-0.592353	2
602	-1.30278	1.6776	6
603	0.269145	-0.791465	2
604	0.260177	-0.371725	2
605	0.29957	-0.325947	2
606	-0.274313	-3.37127	4
607	1.84481	0.907693	5
608	1.081	0.275167	0
609	0.256198	-0.617267	2
610	0.830189	-0.450516	9
611	0.0988785	-1.07278	2
612	0.260835	-0.575588	2
613	-0.538839	-0.0817809	3
614	0.589443	-0.137076	9
615	0.292498	-0.427597	2
616	0.390509	-0.597376	2
617	0.213952	-0.815003	2
618	0.208766	-0.759146	2
619	-0.102502	0.656256	1
620	0.188735	-0.84964	2
621	0.408492	-0.631455	2
622	0.213756	-0.851948	2
623	0.222979	-0.870143	2
624	0.247081	-0.349404	2
625	0.257083	-0.580741	2
626	0.225676	-0.410016	2
627	0.214141	-0.307749	2
628	-0.391701	-0.119018	3
629	0.195366	-0.706538	2
630	-0.501497	-1.45284	4
631	0.173379	-0.62508	2
632	0.244869	-0.73304	2
633	-0.570637	1.07769	1
634	0.158874	-0.688455	2
635	0.682069	-0.75708	9
636	0.188058	-0.644985	2
637	0.244582	-1.00963	2
638	0.23871	-0.555865	2
639	0.200649	-0.919604	2
640	0.182986	-0.549063	2
641	0.280566	-0.154733	2
642	0.140538	-1.00548	2
643	0.167211	-0.844865	2
644	0.255196	-0.864752	2
645	0.254463	-0.56292	2
646	0.162976	-0.793092	2
647	0.17846	-0.698948	2
648	0.285118	-0.768216	2
649	0.183205	-0.812363	2
650	0.994506	0.208973	0
651	-1.82144	0.697083	6
652	0.242574	-0.612086	2
653	-0.705619	0.850967	1
654	0.177065	-0.885447	2
655	0.272901	-0.588578	2
656	0.0719558	-0.0842349	3
657	0.181853	-0.620529	2
658	0.267623	-0.529849	2
659	0.225121	-0.429306	2
660	0.385783	-0.742391	2
661	0.248672	-0.86768	2
662	1.52668	-0.0133253	0
663	0.194448	-0.756076	2
664	0.139899	-0.989349	2
665	0.243114	-0.698769	2
666	0.121477	-0.58356	2
667	-1.37095	0.355008	3
668	0.873832	0.460105	0
669	0.295238	-0.882466	2
670	0.282346	-0.388818	2
671	-0.194281	0.409222	1
672	1.00146	-0.537734	9
673	0.26484	-0.604241	2
674	1.36141	-0.135165	0
675	-0.651431	-0.0788587	3
676	-0.634732	-0.0121805	3
677	0.404422	-0.638611	2
678	0.191009	-1.07894	2
679	1.36772	0.14921	0
680	0.123422	-0.922815	2
681	0.25901	-0.770527	2
682	0.213156	-0.519332	2
683	0.195696	-0.456698	2
684	0.140118	-0.675205	2
685	0.142726	-0.775382	2
686	-0.644153	0.697512	1
687	0.276164	-0.886815	2
688	0.19928	-0.858831	2
689	-0.184265	2.21686	7
690	0.114374	-1.00782	2
691	0.220506	-0.587023	2
692	0.298249	-0.571595	2
693	1.12	-0.000966959	0
694	0.242901	-0.801489	2
695	-0.62742	0.360046	3
696	0.230565	-0.89753	2
697	0.163847	-0.873189	2
698	0.148919	-1.02121	2
699	-0.140906	-2.17478	4
700	0.180073	-0.745554	2
701	0.231328	-0.653388	2
702	0.303521	-0.598599	2
703	0.235915	-0.55965	2
704	0.337265	-0.48844	2
705	1.80348	0.915173	5
706	0.23173	-0.586768	2
707	0.0949616	-1.0552	2
708	-0.653481	0.0890012	3
709	-1.35215	1.67141	6
710	0.1309	-0.626696	2
711	0.399229	-0.127814	2
712	0.256695	-0.474072	2
713	-0.526462	0.0329931	3
714	-0.773375	0.753551	3
715	-0.737748	-0.749747	3
716	0.218237	-0.511496	2
717	0.206556	-0.390283	2
718	1.7121	0.60517	5
719	0.238833	-1.07135	2
720	-1.00388	0.319522	3
721	0.280661	-0.686581	2
722	-0.0813367	-0.402444	3
723	1.47153	0.06101	0
724	0.224945	-0.732201	2
725	0.236071	-0.580726	2
726	0.202803	-0.648156	2
727	0.291041	-0.586766	2
728	0.123304	-1.31741	2
729	0.160269	-0.852101	2
730	0.028048	-0.424817	3
731	0.294607	-0.233579	2
732	0.221933	-0.781703	2
733	-0.344773	0.803622	1
734	0.193424	-0.93409	2
735	1.59907	-0.0655954	0
736	0.207893	-0.71515	2
737	0.226363	-0.562755	2
738	0.828996	1.60399	8
739	1.18379	2.301	8
740	0.265612	-1.00544	2
741	0.142437	-1.0075	2
742	-1.17843	-0.0324134	3
743	1.48071	0.0360581	0
744	0.373482	-1.42325	4
745	-0.90335	1.61792	6
746	-0.201406	-2.15134	4
747	0.278325	-0.62989	2
748	-0.968253	-1.18156	4
749	0.336619	-0.631058	2
750	0.182203	-0.582287	2
751	-1.40158	1.21498	6
752	-0.119904	0.458822	1
753	0.30472	-0.622161	2
754	0.228074	-0.366596	2
755	0.84608	0.306161	0
756	0.632957	0.976877	8
757	0.177646	-0.591919	2
758	-1.37	1.23636	6
759	0.176653	-0.623337	2
760	0.243472	-0.911858	2
761	-0.407673	-0.491413	3
762	0.254746	-0.834113	2
763	0.221629	-0.914549	2
764	0.187161	-0.633363	2
765	-0.796454	0.652804	3
766	0.226002	-0.68719	2
767	-0.469523	-1.15791	4
768	0.21387	-0.920006	2
769	-1.03806	-1.51384	4
770	0.0928191	-1.02029	2
771	0.210145	-0.430412	2
772	0.20889	-0.747791	2
773	-0.983786	-0.709543	3
774	0.2811	-0.551312	2
775	1.24999	-1.80594	9
776	0.276011	-0.450928	2
777	0.207596	-0.793379	2
778	0.285816	-0.929718	2
779	0.245103	-0.552598	2
780	-1.37108	-0.488457	4
781	-1.86358	0.774301	6
782	0.28041	-0.363763	2
783	0.195419	-0.796587	2
784	1.15899	2.79257	7
785	-0.632646	-0.353251	3
786	1.48011	0.0804669	0
787	0.224764	-0.527404	2
788	0.261949	-0.796207	2
789	0.21721	-0.714894	2
790	1.29027	0.115811	0
791	0.259993	-0.798598	2
792	0.949799	-0.848608	9
793	0.153948	-0.0150376	3
794	-1.03245	0.368664	3
795	-0.262347	-0.290844	3
796	0.276852	-0.57229	2
797	0.27803	-1.1836	2
798	0.340636	-0.920179	2
799	0.262849	-0.718089	2
800	0.671294	0.896282	8
801	0.187571	-0.648337	2
802	0.261179	-0.66168	2
803	0.329981	-0.214108	2
804	0.205389	-0.597581	2
805	0.439804	0.303996	8
806	0.238199	-0.690063	2
807	-0.19733	-2.05936	4
808	-1.7857	0.783767	6
809	0.209057	-0.519132	2
810	0.386134	-0.922069	2
811	0.517218	-0.932031	4
812	0.218107	-0.495087	2
813	1.00232	1.67107	8
814	0.567357	1.41376	8
815	-0.917554	-0.859853	3
816	0.262751	-0.945506	2
817	0.284367	-0.634476	2
818	0.87203	2.0679	8
819	0.220058	-0.753172	2
820	0.247978	-0.980106	2
821	0.191548	-0.555058	2
822	0.16789	-0.630267	2
823	0.571429	-0.402034	9
824	-0.64742	0.0950547	3
825	0.237812	-0.37911	2
826	0.278086	-0.959804	2
827	1.23288	1.59641	8
828	0.0879186	-0.667209	2
829	-0.48462	1.61476	1
830	0.244142	-0.452087	2
831	0.853454	-0.341579	9
832	0.188001	-0.872906	2
833	0.250686	-0.906857	2
834	0.255169	-0.483446	2
835	0.214441	-0.913667	2
836	-0.377022	-0.133763	3
837	-0.725802	0.61846	3
838	0.285006	-0.425198	2
839	0.24737	-0.779501	2
840	0.299984	-0.283298	2
841	1.22289	0.0545124	0
842	0.289159	-0.816053	2
843	0.241577	-0.558403	2
844	0.098531	-1.04912	2
845	0.32791	-0.881727	2
846	0.85265	1.20533	8
847	0.354039	-0.512308	2
848	0.236852	-0.862571	2
849	1.26653	0.5615	5
850	0.968016	1.41967	8
851	0.253826	-0.699024	2
852	0.232262	-0.570732	2
853	0.302319	-0.685063	2
854	0.193031	-0.601613	2
855	0.212022	-0.935738	2
856	0.267429	-0.560886	2
857	0.388974	-0.375652	2
858	0.261616	-0.433066	2
859	0.158479	-0.607172	2
860	1.48786	0.907705	5
861	1.2149	-0.0597558	0
862	0.694957	-0.278179	9
863	0.0491449	-1.20844	4
864	1.11419	-0.773682	9
865	1.36601	-0.726164	9
866	0.253166	-0.761464	2
867	0.211941	-0.590094	2
868	0.274129	-1.31812	2
869	-0.451672	-0.785622	3
870	-1.23344	0.0143567	3
871	0.746309	1.33405	8
872	0.162074	-0.93952	2
873	0.254777	-0.739722	2
874	0.253345	-0.870196	2
875	-1.06239	-1.31753	4
876	0.398385	0.250781	8
877	0.272923	-0.557807	2
878	0.222819	-0.902427	2
879	0.160575	-0.839093	2
880	1.11674	-1.05688	9
881	1.02236	-0.660292	9
882	0.272395	-0.53369	2
883	0.294767	-0.557891	2
884	-0.268845	-0.0149638	3
885	0.267573	-0.557044	2
886	0.212112	-0.529857	2
887	0.236053	-0.541707	2
888	0.217009	-1.02712	2
889	0.265751	-0.510786	2
890	0.276871	-0.433003	2
891	-0.815751	0.0273591	3
892	-2.04665	0.375094	6
893	-0.641692	1.00493	1
894	0.178629	-0.880945	2
895	1.19217	0.266276	0
896	-0.340898	0.856257	1
897	0.252521	-0.809637	2
898	0.182868	-0.743134	2
899	0.192521	-0.708295	2
900	-0.117628	-0.669852	3
901	-0.895544	-0.992564	4
902	0.2689	-0.478415	2
903	0.234838	-0.702678	2
904	0.266356	-0.602563	2
905	0.115816	-0.475426	2
906	1.61851	0.725404	5
907	0.181696	-0.947797	2
908	0.320283	-0.583634	2
909	0.210518	-0.626502	2
910	0.14209	-0.648561	2
911	-0.640061	0.0459465	3
912	0.207313	-0.578989	2
913	0.167927	-0.555104	2
914	0.279461	-0.739621	2
915	0.259616	-0.572224	2
916	0.215135	-0.622696	2
917	-0.954785	-1.43633	4
918	0.21971	-0.643476	2
919	-0.251157	-0.283412	3
920	0.289704	-0.3436	2
921	0.259435	-0.487983	2
922	0.229438	-0.588856	2
923	-1.04579	0.335051	3
924	-0.200284	1.57903	1
925	0.00901434	-0.863648	3
926	-0.503232	0.212151	3
927	0.228123	-0.564228	2
928	0.926987	-1.01278	9
929	0.229333	-0.748121	2
930	0.235217	-0.780988	2
931	0.242366	-0.542343	2
932	0.230006	-0.945319	2
933	-1.05903	-1.29253	4
934	0.213081	-0.764948	2
935	0.271462	-0.508782	2
936	0.2802	-0.87525	2
937	0.28032	-0.723318	2
938	0.00272426	0.0494234	3
939	0.218647	-0.552348	2
940	-0.0500593	-0.788194	3
941	0.192365	-0.553213	2
942	0.249957	-0.386452	2
943	-0.491429	0.422122	3
944	0.288345	-0.523133	2
945	-0.63615	0.188294	3
946	-0.443567	-0.224005	3
947	0.232737	-0.657786	2
948	0.0610427	-1.05658	2
949	-1.5367	0.639915	6
950	0.222628	-0.619021	2
951	-1.236	1.01892	6
952	-2.03407	-0.162768	6
953	2.01044	-0.302972	0
954	0.246876	-0.73285	2
955	0.263649	-0.511977	2
956	0.877528	1.12635	8
957	0.0668365	-1.09186	2
958	-1.65097	-1.54351	4
959	1.16007	1.66253	8
960	0.243383	-0.473825	2
961	0.187036	-0.817391	2
962	0.252698	-0.120257	2
963	0.235951	-0.766185	2
964	0.223381	-0.500611	2
965	0.384854	-0.685749	2
966	0.248503	-0.703106	2
967	0.309473	-0.55289	2
968	0.256632	-0.717609	2
969	0.201914	-0.628678	2
970	0.232514	-0.653529	2
971	1.97812	1.29554	5
972	0.122656	-1.26989	2
973	0.274845	-0.44535	2
974	0.246977	-0.868631	2
975	0.447414	0.991194	8
976	0.203636	-0.655895	2
977	1.56937	0.809028	5
978	-0.127696	0.846313	1
979	0.215582	-0.820774	2
980	1.52453	-1.39251	9
981	0.290661	-0.501971	2
982	0.218291	-0.791614	2
983	-1.53045	0.409802	6
984	0.249284	-0.615321	2
985	0.25296	-0.503564	2
986	0.273837	-0.735874	2
987	-0.983894	0.135309	3
988	-0.634683	1.13019	1
989	0.396752	0.464884	8
990	0.0564438	-0.670769	2
991	0.0823855	-0.519281	2
992	0.187568	-0.492315	2
993	0.735792	-0.21362	9
994	-1.93783	-0.0541332	6
995	0.199985	-0.631597	2
996	0.289327	-0.612887	2
997	-0.715728	0.0265694	3
998	0.223797	-0.891794	2
999	-0.373657	-0.56703	3
1000	-1.5945	1.82673	7
1001	-0.0883324	0.470004	1
1002	0.269012	-0.809187	2
1003	0.255902	-0.421153	2
1004	-0.587955	0.0124365	3
1005	0.170485	-0.524156	2
1006	0.248512	-0.539618	2
1007	0.207748	-0.440962	2
1008	-0.291123	-0.176394	3
1009	0.238709	-0.648449	2
1010	0.187081	-0.678054	2
1011	0.0710245	-0.75219	2
1012	0.306399	-0.963108	2
1013	0.225958	-0.514732	2
1014	0.269705	-0.416588	2
1015	0.218559	-0.127646	2
1016	0.605284	1.242	8
1017	0.349664	-0.468246	2
1018	-1.72471	0.483063	6
1019	0.179391	-0.476997	2
1020	0.167932	-0.607572	2
1021	0.232535	-0.521877	2
1022	0.198758	-0.98473	2
1023	0.272261	-0.681711	2
1024	-0.931104	-0.906573	4
1025	0.175671	-0.553166	2
1026	0.132833	-0.928587	2
1027	0.134915	-0.808589	2
1028	-0.56256	-1.69118	4
1029	0.26781	-0.325098	2
1030	-0.529681	-0.235325	3
1031	-0.277865	0.920053	1
1032	0.322125	-0.804528	2
1033	1.68955	0.744667	5
1034	0.216904	-0.620021	2
1035	0.315054	-0.699811	2
1036	0.263605	-0.818048	2
1037	-1.16933	0.894282	6
1038	-0.189849	1.89478	1
1039	0.415941	-0.77323	2
1040	0.264583	-0.606413	2
1041	0.327961	-0.781981	2
1042	-0.232049	-0.222606	3
1043	0.183374	-0.74235	2
1044	-0.554883	-0.009409	3
1045	0.31166	-0.940687	2
1046	0.199605	-0.757358	2
1047	0.909159	-0.888496	9
1048	0.14558	-1.30971	2
1049	0.231604	-0.664276	2
1050	0.219167	-0.635932	2
1051	-0.400122	0.474201	1
1052	0.582302	1.1978	8
1053	0.20154	-0.71693	2
1054	0.221779	-0.496644	2
1055	-0.746873	-0.892769	3
1056	0.148171	-0.909992	2
1057	-0.0339852	1.09336	1
1058	0.27364	-0.551299	2
1059	-0.95472	-0.644231	3
1060	0.219319	-0.583052	2
1061	0.997389	-1.13381	9
1062	0.115157	-0.446457	2
1063	0.86506	-0.556326	9
1064	0.203054	-0.775682	2
1065	0.0914418	-0.777444	2
1066	0.259916	-0.563412	2
1067	0.239202	-1.05398	2
1068	0.194471	-0.244318	2
1069	0.19668	-0.859271	2
1070	0.172481	-0.819425	2
1071	1.10487	2.07263	8
1072	-0.102362	0.86175	1
1073	0.196708	-1.08706	2
1074	0.559648	1.00586	8
1075	0.14873	-0.758564	2
1076	0.154985	-1.05074	2
1077	0.253821	-0.632641	2
1078	-1.8266	-1.37672	4
1079	0.280709	-0.68295	2
1080	0.235841	-0.520489	2
1081	0.297414	-0.104165	2
1082	-0.246535	1.43278	1
1083	0.25313	-0.747875	2
1084	0.244309	-1.06929	2
1085	0.256589	-0.585092	2
1086	0.258781	-0.649018	2
1087	0.326056	-0.489138	2
1088	0.264072	-0.338556	2
1089	0.297015	-1.20324	2
1090	0.168723	-0.868576	2
1091	0.975211	0.000841998	0
1092	0.273955	-0.741163	2
1093	0.270116	-0.897191	2
1094	0.185985	-0.591724	2
1095	0.30308	-0.502676	2
1096	0.373048	-0.589253	2
1097	0.27893	-0.707291	2
1098	0.5958	1.43002	8
1099	0.226227	-0.573884	2
1100	0.188765	-0.998905	2
1101	0.191464	-0.595183	2
1102	-0.0876957	0.58845	1
1103	1.21674	-1.38115	9
1104	0.157922	-0.711899	2
1105	0.227322	-0.712025	2
1106	0.234921	-0.469342	2
1107	0.207739	-0.648579	2
1108	-0.916319	-0.936373	4
1109	0.313348	-0.551706	2
1110	-0.509415	1.49159	1
1111	0.0886191	-0.920752	2
1112	-0.480913	0.00435595	3
1113	0.289836	-0.598565	2
1114	0.250933	-0.506228	2
1115	0.233605	-0.702786	2
1116	1.10991	0.0114832	0
1117	-1.22359	0.135497	3
1118	0.206744	-0.749211	2
1119	0.188413	-1.25551	2
1120	0.21836	-0.751667	2
1121	0.254434	-1.01739	2
1122	0.295711	-0.640465	2
1123	0.220669	-0.961255	2
1124	0.330838	1.20504	8
1125	0.209062	-0.504322	2
1126	-0.497015	1.63163	1
1127	0.219509	-0.544482	2
1128	-1.73242	-1.78353	4
1129	0.372513	-0.480643	2
1130	0.161482	-0.402579	2
1131	0.197287	-0.801797	2
1132	0.212678	-0.261493	2
1133	0.141621	-0.667642	2
1134	0.2362	-0.888245	2
1135	0.224571	-0.846503	2
1136	0.132101	-0.801328	2
1137	0.209163	-0.530501	2
1138	0.266124	-0.355315	2
1139	0.254016	-0.398901	2
1140	0.223998	-0.883273	2
1141	1.24461	-0.946007	9
1142	-0.231474	1.46278	1
1143	0.218427	-0.349339	2
1144	0.191488	-0.518861	2
1145	1.08322	1.93943	8
1146	0.275853	-1.24057	2
1147	0.334536	-0.317464	2
1148	0.310901	-0.369432	2
1149	-0.239766	-0.195049	3
1150	0.606701	0.935962	8
1151	0.182139	-0.711456	2
1152	0.982805	1.51789	8
1153	0.192304	-0.80596	2
1154	0.293673	-0.703214	2
1155	0.212043	-0.544474	2
1156	-0.518278	0.646827	1
1157	0.238289	-0.398698	2
1158	0.247198	-0.834597	2
1159	0.296367	-0.729524	2
1160	0.293116	-1.04914	2
1161	0.168046	-0.663259	2
1162	0.207112	-0.3896	2
1163	1.66899	-0.249958	0
1164	0.225994	-0.742767	2
1165	0.235763	-0.82989	2
1166	0.230005	-0.620977	2
1167	-1.83217	0.750694	6
1168	0.254368	-0.461944	2
1169	0.265136	-0.741257	2
1170	0.201707	-0.625417	2
1171	-0.672915	0.58818	3
1172	0.158972	-0.746047	2
1173	0.2084	-0.723954	2
1174	0.314605	-0.433389	2
1175	0.200657	-0.711539	2
1176	-0.360511	-0.227224	3
1177	-0.855002	-0.838217	3
1178	1.26472	-0.974788	9
1179	-0.304974	0.709204	1
1180	0.184813	-0.475405	2
1181	0.5968	1.39176	8
1182	0.221869	-0.897157	2
1183	0.256063	-0.689627	2
1184	1.11132	-1.15712	9
1185	0.221103	-0.82541	2
1186	-1.30223	-0.298913	3
1187	1.02158	-0.970184	9
1188	0.288799	-0.575331	2
1189	0.198633	-0.613432	2
1190	0.166021	-0.791999	2
1191	0.33555	1.2735	8
1192	0.140607	-0.669151	2
1193	0.210342	-0.699303	2
1194	0.271819	-0.981945	2
1195	0.110173	-1.1237	2
1196	0.332592	-0.909529	2
1197	0.606804	1.20554	8
1198	-0.283821	-0.328993	3
1199	-0.617173	0.0593122	3
1200	0.341011	-0.0388473	2
1201	0.247551	-0.424267	2
1202	0.229954	-0.513305	2
1203	-0.808306	-0.433772	3
1204	-0.349164	-0.418769	3
1205	1.48326	-0.273028	0
1206	0.264625	-0.833065	2
1207	-1.39282	-0.26257	4
1208	-0.517194	0.0722476	3
1209	0.269057	-0.774258	2
1210	0.293171	1.27986	8
1211	-1.13267	-0.00947078	3
1212	0.23589	-0.72263	2
1213	0.183125	-0.687132	2
1214	0.256458	-0.47731	2
1215	0.0485861	-0.233556	3
1216	0.32031	-0.833242	2
1217	0.192987	-0.67951	2
1218	-0.243677	0.467816	1
1219	0.197956	-0.560897	2
1220	0.384224	-0.333575	2
1221	0.129936	-0.871949	2
1222	0.158575	-0.503374	2
1223	-0.401861	0.82371	1
1224	0.201199	-0.633022	2
1225	-0.158461	-2.27788	4
1226	0.245642	-0.764128	2
1227	-0.482513	1.45897	1
1228	0.2761	-0.558118	2
1229	0.771531	1.20393	8
1230	1.50826	0.584688	5
1231	0.231195	-0.536854	2
1232	0.552668	-0.0956453	9
1233	0.214073	-0.820527	2
1234	0.221942	-0.521303	2
1235	0.205219	-0.698188	2
1236	0.301655	-0.777145	2
1237	0.30091	-0.469549	2
1238	0.256978	-0.468651	2
1239	0.204521	-0.568753	2
1240	1.66038	-0.0808202	0
1241	0.961849	0.2441	0
1242	0.484952	0.201958	8
1243	0.271002	-0.788994	2
1244	-0.880066	0.497231	3
1245	-1.8902	0.300675	6
1246	0.191457	-0.42311	2
1247	0.0379623	-0.532043	3
1248	0.970051	0.241004	0
1249	0.185656	-0.721423	2
1250	0.565602	0.970743	8
1251	0.590351	-1.26313	4
1252	0.238525	-0.695716	2
1253	0.234187	-0.693194	2
1254	-0.989461	0.324745	3
1255	0.194741	-0.829795	2
1256	0.27555	-0.483906	2
1257	0.210567	-0.53996	2
1258	0.212009	-0.621511	2
1259	-0.542576	1.4135	1
1260	-1.76298	0.825246	6
1261	-0.109422	0.512929	1
1262	0.296825	-0.64367	2
1263	-0.483796	0.544286	1
1264	-2.14175	-0.213852	6
1265	0.203941	-0.526287	2
1266	0.353444	-0.410109	2
1267	0.288187	-0.583727	2
1268	0.319389	-0.610831	2
1269	0.154944	-0.522616	2
1270	0.197528	-0.849839	2
1271	0.233213	-0.3895	2
1272	-1.60009	1.92904	7
1273	0.171683	-0.73443	2
1274	1.02797	0.165764	0
1275	1.29261	0.509576	5
1276	0.256504	-0.673532	2
1277	-0.438783	0.469903	1
1278	0.223006	-0.965048	2
1279	0.189767	-0.830947	2
1280	0.134235	-1.13011	2
1281	-1.68674	0.206929	6
1282	0.162299	-0.863888	2
1283	-0.0773853	1.14787	1
1284	0.176484	-0.621036	2
1285	0.231409	-0.642451	2
1286	0.426206	-0.689601	2
1287	0.198065	-1.1213	2
1288	-0.00323477	-0.643445	3
1289	0.184181	-0.292298	2
1290	-0.238998	-0.056132	3
1291	0.298539	-0.821153	2
1292	1.12735	-0.0181468	0
1293	0.172661	-0.5851	2
1294	0.26595	-0.881949	2
1295	1.46444	-1.20178	9
1296	1.09553	-1.28695	9
1297	-0.842603	0.701138	3
1298	0.651212	1.12731	8
1299	0.247483	-0.697978	2
1300	0.249531	-0.561064	2
1301	0.293656	-1.18798	2
1302	1.13018	-0.321006	9
1303	0.307967	-0.738852	2
1304	0.13569	-0.679036	2
1305	0.25969	-1.01114	2
1306	0.223655	-0.454392	2
1307	0.184762	-1.00339	2
1308	0.286472	-0.597768	2
1309	0.300871	-0.650514	2
1310	-2.4989	-0.59895	6
1311	0.242222	-0.653224	2
1312	0.289487	-0.516053	2
1313	1.22131	2.31439	8
1314	0.257608	-0.794579	2
1315	0.138614	-0.916504	2
1316	0.185027	-0.838397	2
1317	-1.12284	-1.60385	4
1318	0.193364	-0.401546	2
1319	0.28174	-0.288296	2
1320	-1.14244	0.0307625	3
1321	0.231796	-0.500057	2
1322	0.110222	0.356091	8
1323	-0.0035142	-0.624697	3
1324	0.101189	-0.712033	2
1325	-0.0241344	-0.643177	3
1326	0.206965	-0.790634	2
1327	0.355547	-0.55865	2
1328	0.337803	-1.02555	2
1329	-0.401735	1.59363	1
1330	0.249872	-0.865373	2
1331	0.38373	0.73992	8
1332	0.277598	-0.427367	2
1333	0.296091	-0.305867	2
1334	-0.41591	-0.267682	3
1335	1.20917	2.33857	8
1336	0.270609	-0.603302	2
1337	0.0142336	-0.742844	3
1338	0.193784	-0.751255	2
1339	-0.121636	0.365361	1
1340	1.04806	0.204949	0
1341	0.0877458	-0.617924	2
1342	0.209648	-0.661511	2
1343	0.21933	-0.713819	2
1344	0.285698	-0.203179	2
1345	0.267416	-0.73732	2
1346	0.126284	-0.747485	2
1347	0.328848	-0.683505	2
1348	0.269833	-0.592857	2
1349	1.35652	-1.64962	9
1350	-0.236055	0.170114	3
1351	0.171602	-0.980817	2
1352	0.255283	-0.0843087	2
1353	0.278792	-0.671796	2
1354	0.302313	-1.03628	2
1355	0.374656	-0.529186	2
1356	-0.27686	1.35676	1
1357	0.517415	-0.389968	3
1358	0.303773	-0.709415	2
1359	0.415877	0.010587	2
1360	0.282112	-0.526175	2
1361	-0.26559	-0.209028	3
1362	0.31334	-0.595849	2
1363	0.220884	-0.726865	2
1364	0.288034	1.18544	8
1365	0.227942	-0.686102	2
1366	-0.0762307	1.04248	1
1367	0.186055	-0.700858	2
1368	-0.708027	1.13602	1
1369	0.280856	-0.464515	2
1370	0.229939	-0.625712	2
1371	0.157716	-0.861323	2
1372	0.274037	-0.496218	2
1373	0.211326	-0.945381	2
1374	0.219518	-0.679353	2
1375	1.1944	0.522333	5
1376	1.1085	0.259112	0
1377	0.192475	-0.493261	2
1378	0.457327	-0.793364	2
1379	0.290966	-0.0607936	2
1380	-1.11645	-1.15464	4
1381	-0.573977	0.842532	1
1382	0.252875	-0.847732	2
1383	0.212523	-0.487653	2
1384	1.61807	-0.188047	0
1385	0.0818241	-1.06426	2
1386	0.262897	-0.429162	2
1387	0.267909	-0.907472	2
1388	0.188122	-0.978797	2
1389	0.193803	-1.24281	2
1390	1.24563	0.0341956	0
1391	0.282449	-0.38175	2
1392	0.427268	0.0847845	8
1393	0.263016	-0.395053	2
1394	0.227866	-0.576649	2
1395	0.29993	-0.393226	2
1396	-0.705337	1.11711	1
1397	0.251114	-1.15071	2
1398	0.190463	-0.764902	2
1399	1.29291	0.914581	5
1400	0.210284	-0.621143	2
1401	0.189144	-0.786766	2
1402	0.19229	-0.576616	2
1403	1.55424	-0.416781	0
1404	0.147781	-0.644338	2
1405	0.294284	-0.810209	2
1406	0.236366	-0.542334	2
1407	0.299382	-0.879366	2
1408	0.209399	-0.767706	2
1409	0.0850533	-0.589405	2
1410	0.205825	-0.612072	2
1411	0.22082	-0.924544	2
1412	0.290196	-0.682394	2
1413	0.145266	-0.655035	2
1414	0.160492	-0.469201	2
1415	0.172568	-0.507673	2
1416	0.198164	-0.631262	2
1417	0.233493	-1.00203	2
1418	0.253121	-0.789238	2
1419	0.589533	-0.483783	9
1420	-0.553399	0.573758	1
1421	0.389616	-1.04509	2
1422	0.218547	-0.628357	2
1423	0.26168	-0.753283	2
1424	-0.169638	-0.125815	3
1425	1.11135	-1.45476	9
1426	0.195181	-0.575029	2
1427	-1.96114	-0.0400569	6
1428	1.31508	-0.0509456	0
1429	0.222401	-0.909231	2
1430	0.235745	-0.578445	2
1431	0.202279	-0.669132	2
1432	-0.422574	0.505177	1
1433	-0.172707	2.74622	7
1434	0.213252	-0.77309	2
1435	-0.487741	-0.244268	3
1436	0.273041	-0.737814	2
1437	1.36184	0.590205	5
1438	0.202814	-0.72759	2
1439	0.242428	-0.545052	2
1440	-0.735464	-0.223794	3
1441	0.271743	-0.529892	2
1442	-1.14857	2.19907	7
1443	-0.5296	-0.584612	3
1444	0.224902	-0.609911	2
1445	-0.0337658	-0.46878	3
1446	0.218704	-1.09871	2
1447	0.20046	-0.712102	2
1448	0.246092	-0.843138	2
1449	0.55519	1.39156	8
1450	0.00299466	-0.494576	3
1451	1.24172	-1.48507	9
1452	0.152571	-0.457878	2
1453	-0.0427893	1.02127	1
1454	0.211651	-0.59235	2
1455	0.262525	-0.594538	2
1456	1.24891	-1.18608	9
1457	0.876687	0.134336	0
1458	-1.78971	0.271784	6
1459	-1.39767	0.530561	6
1460	0.291516	-0.539911	2
1461	0.593339	1.28964	8
1462	0.301659	-0.866979	2
1463	1.34756	0.648944	5
1464	0.237662	-0.70356	2
1465	1.02215	-1.05207	9
1466	0.277053	-0.651818	2
1467	-0.678496	0.110018	3
1468	0.218461	-1.00242	2
1469	0.277363	-0.6974	2
1470	-0.0355332	1.03582	1
1471	0.268534	-0.593647	2
1472	0.187512	-0.669065	2
1473	0.259921	-0.705301	2
1474	0.245146	-1.45422	4
1475	0.312641	-0.590394	2
1476	1.36029	-0.053924	0
1477	-0.562863	0.0547902	3
1478	-1.16426	0.892067	6
1479	0.270945	-0.588316	2
1480	0.236804	-0.423438	2
1481	0.233477	-0.675018	2
1482	0.240861	-0.749542	2
1483	2.04217	0.916565	5
1484	-0.0750426	2.20053	7
1485	1.55853	0.749117	5
1486	0.312485	-0.472261	2
1487	-0.519189	0.0735563	3
1488	0.290865	-0.529552	2
1489	-0.313017	0.665564	1
1490	0.247294	-0.233329	2
1491	0.119721	-0.588298	2
1492	0.333752	-0.821701	2
1493	-1.04942	1.30801	6
1494	0.00745164	-1.20137	4
1495	-1.34955	1.6769	6
1496	0.691941	0.888215	8
1497	0.250338	-0.390568	2
1498	0.294096	-0.647489	2
1499	0.268886	-0.702932	2
1500	1.53245	-0.0304708	0
1501	-0.593615	-1.25441	4
1502	0.209977	-1.23544	2
1503	0.195221	-0.681022	2
1504	0.181208	-0.895738	2
1505	1.34413	-0.0537429	0
1506	0.258801	-0.57894	2
1507	-0.455462	0.58443	1
1508	0.158348	-0.497966	2
1509	0.626277	1.50162	8
1510	0.244413	-0.672834	2
1511	-0.521938	-0.00240427	3
1512	-0.737779	0.729554	3
1513	0.274778	-0.495312	2
1514	1.25024	0.0649008	0
1515	0.276452	-0.568539	2
1516	0.196036	-0.572677	2
1517	0.382715	-0.648533	2
1518	0.20147	-0.501482	2
1519	0.806729	1.73646	8
1520	0.252576	-0.556722	2
1521	0.23257	-0.679413	2
1522	0.570742	1.01342	8
1523	0.183133	-0.827369	2
1524	0.986858	1.43177	8
1525	0.210432	-0.713327	2
1526	0.254133	-0.641698	2
1527	0.223054	-1.36343	2
1528	0.174007	-0.918748	2
1529	-0.386389	0.566026	1
1530	1.58134	-1.50294	9
1531	0.146317	-0.767149	2
1532	0.210999	-1.27716	2
1533	0.279068	-0.920151	2
1534	0.214529	-0.355332	2
1535	-0.909744	0.360601	3
1536	0.210682	-0.976154	2
1537	0.183347	-0.850397	2
1538	0.792214	-0.46303	9
1539	0.225483	-0.262668	2
1540	1.06641	0.339725	0
1541	0.237854	-0.519758	2
1542	0.584753	1.1615	8
1543	1.56496	-1.47749	9
1544	0.213738	-0.82864	2
1545	-1.45987	0.662297	6
1546	0.180494	-0.775882	2
1547	0.246877	-0.531008	2
1548	0.173354	-0.623693	2
1549	0.808005	0.224114	0
1550	0.294787	-0.427634	2
1551	0.202532	-0.656808	2
1552	-0.246262	1.39225	1
1553	0.319491	-0.30903	2
1554	0.173927	-0.900561	2
1555	0.262813	-0.560584	2
1556	1.03614	0.0134594	0
1557	0.23103	-0.820002	2
1558	0.20894	-0.646478	2
1559	1.20212	0.160651	0
1560	-0.0525995	0.357506	1
1561	0.250818	-0.63583	2
1562	0.174187	-0.410822	2
1563	0.365402	0.574145	8
1564	-0.103424	0.687531	1
1565	0.163229	0.36508	8
1566	-0.630399	-0.295366	3
1567	0.295196	-0.943742	2
1568	0.217906	-0.759776	2
1569	0.121519	-0.747116	2
1570	-1.42749	-0.898072	4
1571	0.569222	0.810343	8
1572	1.36484	-1.37537	9
1573	0.265178	-0.678759	2
1574	0.298422	-0.711817	2
1575	1.6877	0.743133	5
1576	-0.423691	-1.1768	4
1577	0.291496	-0.544141	2
1578	-0.884075	-0.465448	3
1579	0.145033	-1.49336	4
1580	0.900429	0.187412	0
1581	0.275007	-0.488874	2
1582	-0.226375	1.51145	1
1583	0.798299	0.322944	0
1584	0.15604	-0.539716	2
1585	0.204077	-0.698059	2
1586	0.102577	-0.868416	2
1587	-0.506034	0.386424	3
1588	0.219579	-0.833945	2
1589	0.189071	-0.645455	2
1590	0.553525	0.875428	8
1591	0.247134	-0.440966	2
1592	0.231598	-0.596413	2
1593	0.286613	-0.608865	2
1594	0.271569	-0.404743	2
1595	-0.705786	-1.83939	4
1596	0.192208	-0.701793	2
1597	0.304434	-0.837579	2
1598	0.149325	-0.5939	2
1599	0.258483	-0.62665	2
1600	0.239287	-0.49351	2
1601	0.937781	0.0231178	0
1602	0.266409	-0.813796	2
1603	0.235336	-0.507412	2
1604	0.404881	-0.845405	2
1605	0.279763	-0.364598	2
1606	-0.397598	0.771422	1
1607	-0.222149	1.19471	1
1608	0.183392	-0.359151	2
1609	0.166815	-0.653392	2
1610	-0.310016	-0.0811404	3
1611	0.18584	-0.74451	2
1612	0.208742	-0.526127	2
1613	0.31473	-0.328595	2
1614	0.222615	-0.493717	2
1615	-0.0995554	0.567832	1
1616	0.15347	-0.502227	2
1617	0.248301	-0.83668	2
1618	1.52796	0.79859	5
1619	-1.58505	-0.922119	4
1620	-0.0520898	-0.106932	3
1621	0.226141	-0.414579	2
1622	0.245767	-0.579829	2
1623	0.277306	-0.338814	2
1624	0.206583	-0.870765	2
1625	0.205091	-0.761187	2
1626	0.207618	-0.459926	2
1627	0.196405	-0.971482	2
1628	0.210668	-0.671345	2
1629	0.210404	-0.742836	2
1630	0.149418	-0.40074	2
1631	0.764481	1.20671	8
1632	0.300513	-0.460409	2
1633	-0.480189	0.934137	1
1634	0.209517	-0.85356	2
1635	0.189235	-0.865359	2
1636	0.277784	-0.963125	2
1637	0.657795	-0.366851	9
1638	0.0940496	-1.05026	2
1639	1.28595	-1.05111	9
1640	0.0329091	-1.21863	4
1641	0.177658	-0.636374	2
1642	1.20919	-1.05956	9
1643	-1.26471	-0.199534	3
1644	0.142547	-0.950636	2
1645	0.209054	-0.6191	2
1646	0.193676	-0.38482	2
1647	0.190125	-0.706767	2
1648	-0.21068	-0.0405455	3
1649	0.257074	-0.731924	2
1650	0.238451	-0.616768	2
1651	0.0743291	-0.831766	2
1652	0.191899	-0.823706	2
1653	0.947019	-0.479576	9
1654	-0.487257	0.0602563	3
1655	0.333634	-0.784838	2
1656	0.228768	-0.655095	2
1657	0.259502	-0.504433	2
1658	0.240642	-0.672322	2
1659	0.27423	-0.51477	2
1660	-0.0436321	-1.12141	4
1661	0.153931	-0.938398	2
1662	-0.540021	0.382332	3
1663	0.0717377	-0.829838	2
1664	0.20911	-0.491306	2
1665	0.171066	-0.514234	2
1666	0.240152	-0.740329	2
1667	0.312021	-0.44137	2
1668	0.285559	-0.448365	2
1669	0.20909	-0.798051	2
1670	-0.741199	2.01096	6
1671	-1.59755	-0.67791	4
1672	0.239896	-0.954481	2
1673	0.229772	-0.773445	2
1674	0.223916	-0.660203	2
1675	0.316657	-0.394115	2
1676	0.825313	0.00656	9
1677	0.217552	-0.840802	2
1678	0.195193	-0.926998	2
1679	0.437629	3.35787	7
1680	0.245235	-0.611107	2
1681	0.18218	-0.859081	2
1682	0.202574	-0.818372	2
1683	-0.772449	0.717234	3
1684	0.952811	-1.08813	9
1685	-1.65211	1.35163	7
1686	0.276044	-0.201617	2
1687	0.305483	-1.19352	2
1688	0.272637	-0.786207	2
1689	0.252719	-0.612417	2
1690	-0.811496	2.1685	6
1691	0.21183	-0.650743	2
1692	0.264075	-0.635141	2
1693	0.248913	-0.384861	2
1694	0.249484	-0.413836	2
1695	0.23829	-0.858396	2
1696	-0.915863	-1.12769	4
1697	0.165582	-0.88259	2
1698	0.209172	-0.565261	2
1699	0.282481	-0.692977	2
1700	0.917253	1.61305	8
1701	0.262964	-0.84403	2
1702	0.946602	1.67972	8
1703	0.2408	-0.66051	2
1704	0.236632	-0.77802	2
1705	1.12619	0.054645	0
1706	1.19726	-0.0471547	0
1707	-1.26699	-0.311972	3
1708	0.251472	-0.675172	2
1709	-1.21438	0.991046	6
1710	0.0582059	0.268427	1
1711	0.290416	-0.534725	2
1712	0.177627	-0.937604	2
1713	0.298411	-0.363773	2
1714	0.18122	-0.636979	2
1715	0.724072	1.99844	8
1716	0.221417	-0.488213	2
1717	1.61023	0.751323	5
1718	0.266069	-1.12832	2
1719	0.17475	-0.225843	2
1720	-0.641417	-0.392636	3
1721	-0.471293	0.658515	1
1722	-0.864381	-0.911066	4
1723	0.286985	-0.473085	2
1724	0.337666	0.411748	8
1725	-0.574256	-0.228521	3
1726	0.375136	0.908049	8
1727	0.300529	-0.188037	2
1728	0.160486	-0.579191	2
1729	0.173248	-0.841817	2
1730	-0.813183	-0.683938	3
1731	0.198614	-0.567599	2
1732	-0.0580198	-0.296574	3
1733	1.22719	0.124398	0
1734	0.391052	-0.908051	2
1735	0.803339	0.172134	0
1736	0.263383	-0.664373	2
1737	0.312865	-0.994869	2
1738	-1.60519	0.393206	6
1739	0.153993	-0.669084	2
1740	0.225	0.0912003	2
1741	0.321564	-0.388345	2
1742	0.223766	-0.95156	2
1743	-0.15341	-0.188321	3
1744	-1.7081	0.586501	6
1745	0.195579	-0.752946	2
1746	0.325815	-0.565633	2
1747	0.403533	-1.44599	4
1748	0.242754	-0.644593	2
1749	-0.530727	1.63249	1
1750	1.08559	0.245571	0
1751	-0.720028	0.0267879	3
1752	-0.359178	0.767071	1
1753	1.33512	-1.68055	9
1754	0.595669	-0.0763665	9
1755	0.298003	1.05653	8
1756	0.176425	-0.707625	2
1757	0.315233	-0.343357	2
1758	0.154191	-0.701706	2
1759	0.209362	-0.619556	2
1760	0.269327	-0.850389	2
1761	0.3013	-0.471091	2
1762	0.211387	-0.687401	2
1763	1.43414	-1.74365	9
1764	-0.896652	-1.05661	4
1765	0.201958	-0.449795	2
1766	-0.413562	-1.26692	4
1767	-0.299409	0.786852	1
1768	0.258363	-0.635529	2
1769	0.260024	-0.703423	2
1770	0.187931	-0.55231	2
1771	0.214602	-0.691628	2
1772	1.04123	-1.05499	9
1773	0.0999983	-0.994184	2
1774	1.63017	0.687627	5
1775	-0.553441	0.021111	3
1776	0.219876	-0.874574	2
1777	1.14478	1.63314	8
1778	0.977225	0.340199	0
1779	0.272612	-0.536637	2
1780	0.17277	-0.657082	2
1781	0.373098	1.0499	8
1782	-0.717078	-0.344275	3
1783	0.284594	-0.771436	2
1784	1.26806	-0.00949211	0
1785	-0.166793	-0.493071	3
1786	0.470349	-0.895751	4
1787	1.15939	0.302679	0
1788	1.68762	-0.0843563	0
1789	-0.268367	1.29665	1
1790	0.975305	-1.1092	9
1791	0.339103	-0.577954	2
1792	-0.586186	-0.131496	3
1793	0.213163	-0.756151	2
1794	-1.47725	0.496749	6
1795	0.17124	-0.96039	2
1796	0.269678	-0.600841	2
1797	0.242764	-0.839025	2
1798	0.220357	-0.64737	2
1799	-0.201785	-0.793388	3
1800	0.237549	-0.384315	2
1801	0.29014	-0.67486	2
1802	-0.0540454	-0.176218	3
1803	0.165529	-0.74328	2
1804	0.0819022	-0.495916	2
1805	0.276336	-0.523769	2
1806	0.233107	-0.942636	2
1807	0.215128	-0.717486	2
1808	0.271555	-0.966868	2
1809	0.174914	-0.884387	2
1810	0.190989	-0.663089	2
1811	-1.52476	0.349818	6
1812	1.05446	-0.984102	9
1813	-0.769721	-0.65408	3
1814	0.929223	-0.487254	9
1815	-0.952598	1.1664	6
1816	0.23461	-0.772875	2
1817	0.1868	-0.850991	2
1818	1.3953	0.136318	0
1819	0.140419	-0.693893	2
1820	0.241924	-0.656953	2
1821	-1.13172	-1.12001	4
1822	-0.211483	1.4817	1
1823	1.6098	0.754297	5
1824	0.238383	-0.543362	2
1825	0.200263	-0.831947	2
1826	0.296905	-0.518023	2
1827	0.213818	-0.634979	2
1828	0.234617	-0.747705	2
1829	0.234961	-0.822381	2
1830	0.380924	-1.00471	2
1831	-0.694949	-2.06283	4
1832	-0.538694	1.60009	1
1833	0.262009	-0.587356	2
1834	0.0139678	-0.813478	3
1835	0.211568	-0.624231	2
1836	0.1623	-0.585705	2
1837	0.262409	-0.958277	2
1838	0.230313	-0.72887	2
1839	0.313415	-0.360118	2
1840	-1.41992	1.44544	6
1841	0.410348	3.37341	7
1842	0.198744	-0.497983	2
1843	0.218518	-0.55878	2
1844	-0.648314	1.07543	1
1845	0.364932	-0.420337	2
1846	-0.361709	0.853807	1
1847	0.218318	-0.668041	2
1848	0.2886	-0.636233	2
1849	0.265011	-0.634862	2
1850	0.138333	-0.507787	2
1851	0.243735	-0.749029	2
1852	0.413474	0.70254	8
1853	0.208063	-0.471377	2
1854	-0.0696178	-0.151624	3
1855	0.279999	-0.486175	2
1856	0.194557	-0.555136	2
1857	-0.940251	0.417723	3
1858	-2.13411	-0.873491	4
1859	0.737949	-0.494583	9
1860	0.31599	-0.432263	2
1861	-0.978264	0.28472	3
1862	0.287097	-0.569557	2
1863	-0.527501	1.54255	1
1864	0.267667	-0.523958	2
1865	0.73953	-0.166576	9
1866	0.296542	-0.749318	2
1867	-0.392346	-0.554758	3
1868	1.09629	-1.2066	9
1869	-0.547122	-1.24495	4
1870	1.04224	0.169879	0
1871	0.237749	-0.852564	2
1872	0.209308	-1.1561	2
1873	0.186664	-0.44378	2
1874	-0.14282	0.0452181	3
1875	0.30916	-0.560986	2
1876	0.241754	-0.656875	2
1877	0.242742	-0.642003	2
1878	0.28579	-0.474334	2
1879	0.225013	-0.551231	2
1880	1.24418	-0.0922371	0
1881	0.227358	-0.828931	2
1882	0.325324	-1.15264	2
1883	0.171389	-0.968101	2
1884	0.191685	-0.75234	2
1885	0.130111	-0.997535	2
1886	1.03879	0.140229	0
1887	0.952346	0.381232	0
1888	1.33516	-1.73509	9
1889	0.255547	-0.513442	2
1890	-1.76275	-1.51398	4
1891	0.0412508	-0.474846	3
1892	-0.811991	-0.583892	3
1893	-0.228678	1.55615	1
1894	0.24964	-0.0937603	2
1895	0.28091	-0.539841	2
1896	0.334306	-0.758029	2
1897	0.278363	-0.499382	2
1898	1.12501	-1.35428	9
1899	0.266562	-0.807571	2
1900	0.248036	-0.46427	2
1901	0.881813	0.275225	0
1902	0.217587	-0.481508	2
1903	1.15004	1.66921	8
1904	0.223781	-0.589553	2
1905	0.243196	-0.836424	2
1906	0.250384	-0.626292	2
1907	0.623989	1.67804	8
1908	0.274368	-0.581854	2
1909	0.192041	-0.554995	2
1910	0.277759	-0.448955	2
1911	0.112446	-0.928942	2
1912	0.120983	-1.20918	2
1913	0.213747	-0.882263	2
1914	-1.46992	0.355493	6
1915	0.235052	-0.607797	2
1916	0.413618	-0.467664	2
1917	0.321766	-0.806527	2
1918	0.257907	-0.762193	2
1919	-1.24875	-1.02305	4
1920	-0.308658	0.855517	1
1921	0.11643	-0.416579	2
1922	0.174635	-0.532387	2
1923	0.179259	-0.671774	2
1924	0.209671	-0.797143	2
1925	-0.233281	1.5454	1
1926	0.27427	-0.58043	2
1927	0.299153	-0.751254	2
1928	0.268245	-0.742735	2
1929	-0.986138	-1.18618	4
1930	0.134732	-0.964565	2
1931	0.63324	1.57591	8
1932	0.257059	-0.558232	2
1933	0.214689	-0.647221	2
1934	0.247372	-0.665183	2
1935	0.236592	-0.556692	2
1936	0.246513	-0.632725	2
1937	0.286716	-0.588143	2
1938	0.997862	1.91841	8
1939	-1.58477	0.526514	6
1940	0.282794	-0.572223	2
1941	-1.0041	1.32342	6
1942	0.235106	-0.452574	2
1943	0.169447	-0.792653	2
1944	0.243859	-0.531534	2
1945	-0.564422	0.824151	1
1946	-0.182122	2.72446	7
1947	1.71884	-0.15552	0
1948	0.225131	-0.453931	2
1949	0.274333	-0.629239	2
1950	1.24489	0.147093	0
1951	0.15836	-0.603597	2
1952	0.257174	-0.407627	2
1953	1.28299	0.0123031	0
1954	0.180988	0.610096	8
1955	0.432853	-0.457887	2
1956	0.228883	-0.562258	2
1957	0.298793	-0.781483	2
1958	-1.78389	-1.40596	4
1959	0.586014	-1.57844	4
1960	-0.892931	-0.0988652	3
1961	0.26655	-0.575	2
1962	0.278462	-0.582114	2
1963	0.274681	-0.70481	2
1964	0.144134	-0.645932	2
1965	-1.04422	-1.01796	4
1966	0.191242	-0.649799	2
1967	0.26012	-1.21662	2
1968	0.236071	-0.648202	2
1969	0.185126	-0.460629	2
1970	-0.650479	-1.45358	4
1971	-1.05489	0.165405	3
1972	0.358014	-0.663232	2
1973	0.280939	-0.493798	2
1974	0.229446	-0.564006	2
1975	-0.635385	0.0102086	3
1976	0.220351	-0.472521	2
1977	0.101961	-1.03119	2
1978	1.08664	-1.2963	9
1979	0.255858	-0.782482	2
1980	0.259032	-0.922065	2
1981	-1.32421	1.0172	6
1982	1.45823	0.0528227	0
1983	0.327005	-0.618673	2
1984	0.161211	-0.965442	2
1985	0.496231	-0.251771	3
1986	1.13734	-1.08915	9
1987	-0.628098	-0.0566128	3
1988	0.177886	-0.946407	2
1989	0.244062	-1.1186	2
1990	0.262645	-0.458704	2
1991	0.25789	-0.529485	2
1992	0.221702	-0.818155	2
1993	0.169792	-0.788203	2
1994	0.237211	-0.444711	2
1995	0.184523	-0.649695	2
1996	-0.648581	0.148529	3
1997	0.166212	-0.831148	2
1998	0.21144	-0.695108	2
[truncated: 29,359 more rows]
