# Supplementary material for: Generative aptamer discovery using RaptGen
Source: Nat Comput Sci. 2022 Jun 2;2(6):378–86. doi: 10.1038/s43588-022-00249-6 (PMC10766510; doi:10.1038/s43588-022-00249-6)
Supplement: Supplementary file 7 — Statistical Source Data [file 43588_2022_249_MOESM7_ESM.xlsx]

## Sheet: Fig.5a
	ID	target_len(m)	seq_len	relative_activity	log_proba
0	A-L20-GMM-0	20	25	-0.7	-14.92
1	A-L20-GMM-1	20	30	-4.9	-21.55
2	A-L20-GMM-2	20	24	-4.9	-50.74
3	A-L20-GMM-3	20	26	8.8	-20.65
4	A-L20-GMM-4	20	25	-2.7	-21.05
5	A-L20-GMM-5	20	27	-1.5	-21.69
6	A-L20-GMM-6	20	25	-0.7	-14.73
7	A-L20-GMM-7	20	26	11.9	-20
8	A-L20-GMM-8	20	28	-2.4	-14.33
9	A-L20-GMM-9	20	26	4	-20.49
10	A-L25-GMM-0	25	30	-1.1	-31.01
11	A-L25-GMM-1	25	24	-6.1	-23.9
12	A-L25-GMM-2	25	28	103.6	-31.5
13	A-L25-GMM-3	25	29	-2.1	-44.83
14	A-L25-GMM-4	25	29	-4	-35.24
15	A-L25-GMM-5	25	27	63.2	-24.8
16	A-L25-GMM-6	25	27	-0.1	-40.34
17	A-L25-GMM-7	25	29	21.5	-21.89
18	A-L25-GMM-8	25	29	-4.3	-47.51
19	A-L25-GMM-9	25	30	15.4	-31.86
20	A-GMM-0	30	30	79	-46.95
21	A-GMM-1	30	29	107.1	-35.88
22	A-GMM-2	30	30	-3.6	-29.89
23	A-GMM-3	30	29	7	-23.88
24	A-GMM-4	30	29	15.9	-23.33
25	A-GMM-5	30	30	-0.8	-26.84
26	A-GMM-6	30	30	42.2	-27.51
27	A-GMM-7	30	30	30.9	-26.37
28	A-GMM-8	30	30	33.8	-24.47
29	A-GMM-9	30	30	74.3	-22.95

## Sheet: Fig.5b
	ID	target_len(m)	seq_len	relative_activity
0	B-L30-GMM-0	30	29	6.4
1	B-L30-GMM-1	30	30	-16.1
2	B-L30-GMM-2	30	40	-14.6
3	B-L30-GMM-3	30	34	-22.9
4	B-L30-GMM-4	30	31	-12.4
5	B-L30-GMM-5	30	31	-21.6
6	B-L30-GMM-6	30	29	86.9
7	B-L30-GMM-7	30	28	-21.9
8	B-L30-GMM-8	30	29	183.3
9	B-L30-GMM-9	30	31	-19.7
10	B-L35-GMM-0	35	38	-12.1
11	B-L35-GMM-1	35	39	-5.2
12	B-L35-GMM-2	35	38	57.7
13	B-L35-GMM-3	35	40	-14.9
14	B-L35-GMM-4	35	42	23
15	B-L35-GMM-5	35	39	-25.7
16	B-L35-GMM-6	35	44	-16.9
17	B-L35-GMM-7	35	38	-22.4
18	B-L35-GMM-8	35	40	-22.5
19	B-L35-GMM-9	35	38	-10
20	B-GMM-0	40	40	-13.2
21	B-GMM-1	40	44	21.9
22	B-GMM-2	40	41	-9.3
23	B-GMM-3	40	40	74.2
24	B-GMM-4	40	39	229.1
25	B-GMM-5	40	40	-30.5
26	B-GMM-6	40	39	-28.5
27	B-GMM-7	40	37	-7.3
28	B-GMM-8	40	39	190.7
29	B-GMM-9	40	33	-7.3
