# Supplementary material for: Generative aptamer discovery using RaptGen
Source: Nat Comput Sci. 2022 Jun 2;2(6):378–86. doi: 10.1038/s43588-022-00249-6 (PMC10766510; doi:10.1038/s43588-022-00249-6)
Supplement: Supplementary file 8 — Statistical Source Data [file 43588_2022_249_MOESM8_ESM.xlsx]

## Sheet: Fig.6a
	ID	x	y	relative_affinity
0	A-GMM-0	-1.78247	0.02947	79
1	A-GMM-1	1.63275	-0.354649	107.1
2	A-GMM-2	0.081437	0.332139	-3.6
3	A-GMM-3	0.259231	-1.88225	7
4	A-GMM-4	1.35568	1.76341	15.9
5	A-GMM-5	-0.449115	2.39828	-0.8
6	A-GMM-6	-1.62369	-1.09139	42.2
7	A-GMM-7	-0.801607	-1.6404	30.9
8	A-GMM-8	1.01422	-1.08308	33.8
9	A-GMM-9	1.9044	-0.370494	74.3
10	A-BO-0	1.55442	-0.20057	N/A
11	A-BO-1	1.68571	-0.553078	N/A
12	A-BO-2	-1.75106	-0.196361	N/A
13	A-BO-3	1.26157	-0.426486	N/A
14	A-BO-4	-1.8315	0.313222	N/A
15	A-BO-5	1.80048	0.0803054	N/A
16	A-BO-6	-1.2487	0.148503	N/A
17	A-BO-7	1.95505	-0.95665	N/A
18	A-BO-8	-1.36184	-0.693917	N/A
19	A-BO-9	-2	-1.4498	N/A

## Sheet: Fig.6b
	ID	x	y	relative_affinity
0	B-GMM-0	0.239905	-0.570537	-13.2
1	B-GMM-1	-0.328874	0.970912	21.9
2	B-GMM-2	-0.601777	0.004168	-9.3
3	B-GMM-3	1.60681	0.850198	74.2
4	B-GMM-4	1.29417	-1.09316	229.1
5	B-GMM-5	0.251365	0.377851	-30.5
6	B-GMM-6	-1.68299	0.498177	-28.5
7	B-GMM-7	-0.978071	-1.31417	-7.3
8	B-GMM-8	1.49747	-0.093339	190.7
9	B-GMM-9	-0.476338	1.5567	-7.3
10	B-BO-0	2	-0.882706	N/A
11	B-BO-1	1.97827	-1.57681	N/A
12	B-BO-2	1.93108	-0.379352	N/A
13	B-BO-3	1.17232	-1.97791	N/A
14	B-BO-4	1.52514	-0.806989	N/A
15	B-BO-5	1.23038	-0.684585	N/A
16	B-BO-6	1.99777	0.145651	N/A
17	B-BO-7	1.64353	-1.13408	N/A
18	B-BO-8	1.55026	-0.531834	N/A
19	B-BO-9	0.988163	-1.17273	N/A

## Sheet: Fig.6c-1
	ID	x	y	relative_affinity
0	A-GMM-0	-1.78247	0.02947	79
1	A-GMM-1	1.63275	-0.354649	107.1
2	A-GMM-2	0.081437	0.332139	-3.6
3	A-GMM-3	0.259231	-1.88225	7
4	A-GMM-4	1.35568	1.76341	15.9
5	A-GMM-5	-0.449115	2.39828	-0.8
6	A-GMM-6	-1.62369	-1.09139	42.2
7	A-GMM-7	-0.801607	-1.6404	30.9
8	A-GMM-8	1.01422	-1.08308	33.8
9	A-GMM-9	1.9044	-0.370494	74.3
10	A-BO-0	1.60515	-0.506087	102.5
11	A-BO-1	1.75216	-0.494476	101.2
12	A-BO-2	-1.8145	-0.085153	69.4
13	A-BO-3	1.62041	-0.382013	100.6
14	A-BO-4	-1.78247	0.02947	76
15	A-BO-5	1.93966	-0.30012	74.6
16	A-BO-6	-1.77819	0.069814	73.1
17	A-BO-7	1.83862	-0.625182	95.1
18	A-BO-8	-1.62129	-1.10981	40.8
19	A-BO-9	-1.60637	-1.0795	15

## Sheet: Fig.6c-2
	ID	x	y
0	A-BO2-0	-2	1.02384
1	A-BO2-1	2	-1.54034
2	A-BO2-2	1.29113	-0.0825006
3	A-BO2-3	-2	-2
4	A-BO2-4	-1.96071	1.96644
5	A-BO2-5	1.78327	0.582864
6	A-BO2-6	-1.17375	0.507619
7	A-BO2-7	1.5116	-0.630852
8	A-BO2-8	0.904026	-0.441557
9	A-BO2-9	-0.895877	1.48208

## Sheet: Fig.6d
	ID	relative_affinity
0	A-GMM-0	79
1	A-GMM-1	107.1
2	A-GMM-2	-3.6
3	A-GMM-3	7
4	A-GMM-4	15.9
5	A-GMM-5	-0.8
6	A-GMM-6	42.2
7	A-GMM-7	30.9
8	A-GMM-8	33.8
9	A-GMM-9	74.3
10	A-BO-0	102.5
11	A-BO-1	101.2
12	A-BO-2	69.4
13	A-BO-3	100.6
14	A-BO-4	76
15	A-BO-5	74.6
16	A-BO-6	73.1
17	A-BO-7	95.1
18	A-BO-8	40.8
19	A-BO-9	15
20	A-BO2-0	62.5
21	A-BO2-1	97.4
22	A-BO2-2	119.8
23	A-BO2-3	20.3
24	A-BO2-4	-4.9
25	A-BO2-5	64.2
26	A-BO2-6	-3.9
27	A-BO2-7	116.2
28	A-BO2-8	105.8
29	A-BO2-9	-0.8
